# Supplementary material for: Diversity of Bacterial Biofilm Communities on Sprinklers from Dairy Farm Cooling Systems in Israel
Source: PLoS One. 2015 Sep 25;10(9):e0139111. doi: 10.1371/journal.pone.0139111 (PMC4634551; doi:10.1371/journal.pone.0139111)
Supplement: S1 Dataset — (XLSX) [file pone.0139111.s001.xlsx]

## Sheet: Sample heatmap
Farm	1	1	1	1	2	2	2	2	3	3	3	3	4	4	4	4	5	5	5	5	6a	6a	6a	6a	6a	6a	6a	6a	7	7	7	7	8	8	8	8	6b	6b	6b	6b
Genus Sample	gr56	gr57	gr58	gr59	gr60	gr61	gr62	gr63	gr64	gr65	gr66	gr67	gr68	gr69	gr70	gr71	gr72	gr73	gr74	gr75	gr76	gr77	gr78	gr79	gr80	gr81	gr82	gr83	gr84	gr85	gr86	gr87	gr88	gr89	gr90	gr91	gr92	gr93	gr94	gr95
unclassified Bacteria	9.09091	16.8779	10.2473	15.503	1.7067	2.90941	3.98988	8.01745	32.6583	33.1508	31.5539	31.0701	25.2137	26.817	16.0714	34.186	3.52548	5.85134	19.6403	3.91506	10.0425	12.1785	11.6892	11.3188	12.7486	13.2266	5.66818	10.6651	6.95243	4.72266	6.76405	2.01717	4.56154	15.4686	8.83761	2.31601	9.24642	15.6696	4.69376	7.05455
unclassified Enterobacteriaceae	6.33383	7.29853	2.68551	6.86391	49.3679	0.088164	1.71396	12.1898	0.0736377	0	0	0	2.29215	4.01003	6.72832	0.319744	50.6691	3.37375	0.753525	0.0995355	0.874344	2.81996	11.9526	2.64798	5.89489	0.730943	0.124121	0.840979	1.15003	2.9794	0.539854	3.60515	0.0393236	0.112909	0	2.36747	0	0.101971	0	0
Paracoccus	1.19225	0.405474	1.51943	3.5503	2.33881	3.26207	0	2.23616	0.147275	0.42123	1.57221	0	0.815851	2.10526	2.6148	1.1724	9.67576	4.19083	6.97618	17.2528	0.274794	0.743725	0.625617	0.623053	0.390625	0.591716	2.77203	0.611621	2.24778	30.1109	6.06542	3.34764	4.95478	1.20437	2.30736	1.544	10.5409	15.3977	4.29307	14.5455
unclassified Proteobacteria	7.52608	38.3173	9.78799	7.10059	1.64349	3.08574	5.28238	1.30897	3.75552	3.49621	5.11883	3.76384	4.93395	1.10276	4.36862	2.02505	0.772002	2.21402	1.38551	1.06171	0.19985	0.278897	0.296345	0.259605	0.142045	0.139227	3.30989	0.0382263	3.08416	0.316957	10.2572	0.429185	2.94927	1.69364	5.00653	0.720535	1.52566	1.49558	2.17516	0.836364
Methyloversatilis	0.0745156	0.101368	0.282686	0.946746	1.32743	3.01962	4.63613	4.06327	0.0368189	0.084246	0.0365631	0	0.543901	1.10276	0.637755	0	0	0	0.0243072	0	0.0249813	0	0.0329272	0	0	0	21.1419	0.0382263	3.76372	0	0	0.643777	2.59536	0.0376364	0.478886	0.463201	51.1096	2.99116	28.0481	0.545455
unclassified Alphaproteobacteria	1.49031	0.810948	3.9576	2.87968	0.505689	0.374697	6.51869	2.59067	4.78645	4.84414	4.64351	3.76384	4.54545	8.57143	1.84949	4.23661	0.257334	0.527148	0.315994	0.23225	0.7994	0.774713	1.02074	1.86916	0.816761	1.07901	2.93753	0.496942	5.90695	4.65927	12.7977	1.58798	2.9886	6.58638	3.30866	0.1544	0.809061	2.82121	2.2324	3.30909
Brevundimonas	3.3532	5.87937	8.33922	6.86391	0.632111	1.05797	0.0561956	0.763567	0.0736377	0.126369	0	0.0369004	2.4087	1.10276	1.72194	4.583	0.849202	2.89931	13.3204	2.1566	0	0.0309885	0.0987817	0	0.142045	0.208841	2.39967	0.0764526	0.313643	1.87005	0.0952683	0.257511	5.30869	3.91419	0.870701	1.28667	0.300509	7.81781	1.71723	7.34545
unclassified Rhodobacteraceae	2.01192	1.67258	3.5689	0.788955	0.0632111	0.066123	0.196684	1.90892	1.1782	0.716091	1.06033	0.627306	1.20435	1.75439	5.38903	2.2915	2.31601	8.56616	4.73991	2.25614	0.574569	0.495817	0.395127	0.519211	0.461648	0.417682	2.9789	0.229358	0.365917	2.02853	1.23849	0.515021	4.08966	9.78547	4.57118	1.13227	1.10957	2.68525	2.46136	10.0364
unclassified Actinomycetales	1.19225	0.658895	2.72085	0.552268	0.632111	1.52083	0	1.52713	0	0	0.109689	0.0369004	0.1554	0.451128	0.223214	0.612843	0.977869	0.579863	0.70491	1.89117	16.2378	15.6182	11.0965	10.3842	15.5895	15.6979	0.0827472	15.9404	1.04548	1.20444	0.349317	0.600858	0.747149	1.31728	1.69787	1.80134	0.23116	0.407886	0.286205	0.290909
Porphyrobacter	0.149031	0.101368	0.530035	1.06509	0.505689	0.044082	0	0.463594	0.294551	0.042123	0.109689	0	1.4763	0.651629	6.47321	3.27738	5.73855	19.1091	5.46913	2.28932	0.0249813	0.0309885	0	0.155763	0.0710227	0.208841	3.97187	0.191131	0.836383	0	0	0	2.9886	8.0542	2.56857	0.102934	0.577901	2.68525	3.31998	0.872727
Gp4	0.745156	0.304105	0.459364	0	0	0.396738	0	0.518135	0.699558	0.589722	0.877514	0.221402	0.660451	1.85464	2.32781	0.559552	3.42254	8.56616	13.5634	19.4094	0	0.247908	0.0329272	0.0519211	0.0710227	0.0348068	1.32396	0	0.418191	0	0.444586	0	0.117971	0.263455	2.56857	0	0.0924642	2.48131	1.43102	4.69091
unclassified Rhizobiales	0.968703	0.912316	0.636042	2.24852	0.695322	3.4384	2.5288	3.2997	2.09867	3.32772	1.57221	1.14391	3.76845	3.3584	3.15689	2.77112	0.566135	0.896152	1.6772	0.497678	0.274794	0.278897	0.263418	0.46729	0.461648	0.313261	5.04758	0.611621	1.67277	1.23613	3.55668	0.386266	1.14039	1.99473	2.91685	0.257334	0.369857	2.5153	3.2055	5.85455
Mycobacterium	0	0.253421	0	1.02564	0.252845	0.044082	1.09581	5.8631	0.0368189	0	0.146252	0.0738007	0.2331	0.300752	0	0.0266454	0	0.0527148	0.923675	2.38885	0.0999251	0.0929656	0.131709	0	0.0710227	0.0696136	0.0413736	0.0764526	11.7616	2.82092	3.30264	36.5665	0	0	0.0870701	0.102934	0	0.203943	0	0.218182
unclassified Gammaproteobacteria	0	0	0.0353357	0.276134	0.442478	3.85717	3.37173	4.99046	0.846834	0.505476	0.767824	0.295203	0.3885	0.0501253	0.0956633	0.106581	0.205867	0.10543	0.0243072	0.165893	0.424681	0.712736	0.658545	0.0519211	0.461648	0.487296	0.786098	0.535168	5.85468	1.80666	22.1658	4.16309	0.629178	1.20437	0.478886	0.0514668	2.21914	3.43304	1.20206	0.654545
unclassified Betaproteobacteria	0.298063	0	0	0.552268	0.0632111	0.154287	24.136	1.14535	5.70692	4.25442	4.71664	3.83764	1.3209	0.0501253	0.127551	0	0.180134	0.10543	0.0729217	0.364964	0.0249813	0	0.0658545	0	0.0355114	0.10442	2.52379	0.114679	1.04548	0	0.0952683	0.128755	3.34251	0.263455	2.39443	0.0514668	0.531669	1.18967	2.34688	1.89091
unclassified Bacteroidetes	3.3532	0.963001	3.49823	0.591716	0.126422	0	0	0.599945	3.20324	3.74895	3.54662	2.17712	3.30225	4.71178	4.49617	5.27578	0.205867	0.81708	0.097229	0.23225	0.574569	1.92129	1.77807	0.934579	1.42045	1.46189	0.57923	1.56728	1.30685	0.412044	2.57225	0.0429185	1.84821	0.376364	2.87331	0.0514668	0.277393	0.169952	0.57241	0.4
unclassified Sphingomonadaceae	0.670641	0.608211	0.141343	0.197239	0	0.506943	0	0.299973	0.184094	0.126369	0.0731261	0	2.9526	3.85965	1.72194	3.7037	0.308801	0.184502	0.26738	0.066357	0	0.0929656	0	0.207684	0.142045	0	10.1365	0.0764526	3.50235	0.0633914	0.0952683	0.0858369	2.24145	10.8393	4.963	0.360268	0.739713	2.07342	7.44133	1.27273
Hyphomicrobium	0.149031	0.456158	1.55477	1.89349	3.72946	20.5863	0.25288	0.981729	0.220913	0.252738	0.365631	0.516605	0.3885	0.85213	0.255102	0.159872	0	0.0263574	0.0729217	0	0.0499625	0.0619771	0	0	0	0	1.73769	0	1.15003	0.158479	0.476342	0.214592	1.06174	0.790365	2.56857	0.360268	0.0462321	1.4276	1.88895	2.98182
Corynebacterium	1.19225	0.152053	0.106007	0.591716	0.505689	0	0.421467	1.09081	0	0	0.0731261	0	0.19425	0.701754	0.255102	0.106581	0.926402	0.237217	0.413223	1.2276	4.89633	3.93554	3.06223	5.08827	3.30256	3.5503	0.0413736	4.12844	0.679561	0.729002	0.412829	0.643777	1.88753	0.301091	0.609491	14.1534	0.138696	0.067981	0.114482	0.218182
Clostridium_XI	0.52161	0	0.318021	0.315582	0.252845	0	0.280978	0.218162	0	0	0.0365631	0.0369004	0.0777001	0.250627	0.159439	0.133227	0.308801	0.71165	0.364609	1.75846	11.2915	3.62566	3.95127	5.6594	3.16051	4.0724	0.0413736	4.3578	0.575013	2.82092	0.889171	0.643777	0.235942	0.263455	0.609491	6.43335	0.023116	0.0339905	0	0.545455
unclassified Erythrobacteraceae	2.3845	1.06437	1.34276	2.09073	0.126422	0	0	0.818107	0.0368189	0.084246	0.0365631	0	1.9425	1.50376	2.8699	0.985878	1.2352	2.82024	1.70151	0.597213	0	0.0929656	0.0658545	0.103842	0.0710227	0.10442	0.620604	0.114679	0	0.0950872	0	0	3.14589	1.73128	2.39443	1.64694	0.346741	1.90347	0.400687	1.52727
Kocuria	1.49031	0.152053	1.94346	0.35503	0	0	0.449564	0.136351	0.0368189	0	0.0365631	0	0.19425	0.100251	0.446429	0.239808	0.386001	0.289931	1.75012	3.28467	1.24906	0.247908	0.493908	0.623053	0.24858	0.382875	0	1.6055	0.575013	12.6466	0.952683	1.11588	0.786473	0.188182	1.08838	1.59547	0	0.067981	0	0
Lysobacter	0	0	0.0353357	0	0	0	0	0.409054	0.0368189	0	0	0	0.3885	2.65664	6.88776	1.22569	0.386001	1.7923	0.43753	0.66357	0.0749438	0.123954	0.0987817	0.155763	0.0710227	0.0696136	0.248242	0.0382263	0	0.0316957	0.0317561	0	1.96618	0.338728	5.48542	0.257334	1.04022	0.781781	0.400687	3.85455
unclassified Chitinophagaceae	0.0745156	0	0.0353357	0.0394477	0.126422	0.242451	0.75864	0.409054	0.368189	0.379107	0.548446	0.147601	0.971251	2.05514	2.23214	2.74447	0.926402	4.34897	0.26738	0.0331785	0.0499625	0	0.0658545	0	0	0.139227	1.24121	0.191131	0.26137	0.0316957	0.825659	0	1.25836	0.225819	0.827166	0.102934	0.138696	0.101971	0.858615	0.8
Bacillus	2.30999	0.963001	1.27208	1.14398	1.39064	0.484902	1.51728	2.26343	0.0736377	0	0.146252	0	3.84615	0	0.350765	0.239808	0.180134	0.0263574	0.194458	0.0331785	0.249813	0.340874	0.526836	0.778816	0.390625	0.452489	0	0.0382263	1.15003	0	0.444586	1.71674	0	0.112909	0	0	0	0	0.057241	0.0727273
unclassified Planctomycetaceae	0.447094	0.202737	0.141343	1.69625	0.884956	0.727353	3.39983	0.190892	0.95729	0.463353	2.77879	1.21771	0.777001	0.802005	1.21173	0.852651	0	0.395361	0.121536	0.165893	0.0249813	0.154943	0.0987817	0	0	0.10442	0.124121	0.0764526	0.0522739	0	0	0	0.0786473	0.376364	0.17414	0.102934	0.023116	0.135962	0.057241	0
Sphingopyxis	0	0	0.459364	2.91913	0.189633	2.2041	0	0.163621	0.110457	0	0	0	0.19425	0	0.159439	0.186517	0	0.421719	0.218765	0.066357	0.0999251	0.0929656	0.0658545	0	0.142045	0.0348068	0.661978	0.152905	0.313643	0.0316957	0.381073	0.600858	3.14589	1.50546	1.13191	0	0.416089	0.7138	0.228964	0.181818
unclassified Bradyrhizobiaceae	0.52161	0.202737	0.0706714	1.45957	0.0632111	1.54287	0.533858	0.981729	0.0736377	0.042123	0.0365631	0.0738007	0	0.0501253	0	0.0532907	0.0514668	0.685293	0.291687	0.23225	0.0499625	0.0929656	0	0	0	0	0.786098	0	2.56142	0.570523	2.44522	0.300429	1.02241	0	0.304745	0.0514668	0.138696	0.441876	0.629651	0.4
unclassified Flavobacteriaceae	1.49031	0.0506842	0.424028	0	0	0	0	0.872648	0.184094	0.336984	0.47532	0.221402	0.2331	0.701754	0.510204	0.0266454	1.44107	0	1.14244	0.298607	0.224831	1.02262	0.59269	1.03842	0.497159	0.870171	0.0413736	1.87309	0.0522739	0.285261	0	0	0.668502	0.903274	1.00131	0.1544	0.11558	0.169952	0.457928	0.290909
unclassified Caulobacteraceae	0.670641	0.253421	0.671378	1.6568	0.5689	3.94534	0	1.19989	0.0736377	0	0	0	0.3885	0.300752	0.605867	0.159872	0	0.579863	0.26738	0	0	0	0	0	0	0	0.0413736	0	0.313643	0.0316957	0.222293	0.386266	0.707825	0.602183	0	0.257334	0.624133	0.135962	0.057241	0.145455
Opitutus	0	0	0.0353357	0	0	0	0	0.436324	1.7673	1.93766	1.27971	0.442804	0.19425	0.501253	1.84949	0.0799361	0.0514668	0	0.0243072	0	0.0249813	0.21692	0.0987817	0	0.0355114	0.10442	1.19983	0.0382263	0.313643	0	1.20673	0	0.196618	0.639819	0.26121	0.102934	0.11558	0.135962	1.2593	0.145455
unclassified Hyphomicrobiaceae	1.11773	0.0506842	0.0353357	0.473373	0	0	2.95027	0.136351	0.478645	0.926706	0.767824	0.885609	0.3108	0.0501253	0	0.0799361	0.0772002	0.0527148	0.0243072	0	0	0	0	0	0	0	0.0827472	0	0.365917	0	0.190537	0.386266	0.825796	1.88182	0.26121	0	0	0.169952	0.228964	0.109091
unclassified Actinobacteria	0	0.0506842	0.24735	0	0.126422	0.022041	0	0.0272702	0.441826	0.379107	0.511883	0.0369004	0.27195	0	0.127551	0.106581	0	0	0.0729217	0.0995355	0.174869	0.526805	0.559763	0.363448	0.639205	0.487296	0	0.993884	0.0522739	0.0633914	2.44522	0.214592	0	0.0376364	0.0870701	0	0.023116	0.135962	0	4.8
unclassified Burkholderiales	0	0	0	0.236686	0.442478	0	0	0.218162	2.13549	1.30581	0.621572	0.664207	0.4662	1.50376	0.701531	0.0799361	0	0	0.0243072	1.82482	0.0249813	0.0929656	0.0658545	0.0519211	0.177557	0.0696136	0	0.0764526	0.156822	0	0	0	0.668502	0.150546	0.130605	0	0	0.101971	0.114482	0
Deinococcus	0.447094	0.202737	0.282686	0.315582	0.126422	0.462861	0	0.327243	0	0	0.146252	0	0.42735	0.150376	0.127551	0.39968	1.3124	0.632578	0.26738	2.88653	0.449663	0.247908	0.131709	0.103842	0.177557	0.208841	0	0.114679	0.156822	0.0950872	0.127024	0.171674	0.629178	0	0.0870701	0.308801	0.0693481	0.067981	0.057241	0.581818
Pseudomonas	0	0.101368	0	0.473373	0.505689	0	0	0.218162	0.368189	0.716091	0.548446	0.627306	0.0777001	0	0	0	0.0772002	0.210859	0.0729217	0.23225	0.474644	1.0846	0.921962	0.46729	1.10085	1.18343	0.0413736	0.267584	0.365917	0.158479	0	0.515021	0.471884	0	0.34828	0	0.323625	0.203943	0.114482	0.254545
Bosea	0.223547	0.202737	0.176678	0.0394477	0.0632111	0.022041	0	0.0818107	0.0368189	0.084246	0.0731261	0.0738007	0.505051	0.651629	0.542092	0.319744	0.0257334	0.184502	0.486145	0.89582	0	0	0	0	0	0	0.992966	0	0.209096	0.602219	0.0317561	0.128755	0.314589	0.414001	0.17414	0	0.300509	0.883753	0.744133	0.472727
Roseomonas	1.26677	1.31779	2.04947	0.118343	0	0.154287	0	0.0818107	0.0368189	0	0.0365631	0	0.34965	0.100251	0.350765	0.559552	0	0.0790722	0.0243072	0.597213	0.0499625	0	0	0	0.0710227	0	0.0827472	0.0382263	0.156822	0.44374	0	0	0	0.52691	0.391815	0.102934	0	0.067981	0.228964	0.0727273
unclassified Sphingobacteriales	0.0745156	1.06437	0.0353357	0	0	0	0	0.163621	0.405007	0.968829	0.402194	0.479705	0.3885	0.601504	0.127551	0.879297	0.283067	0.237217	0.121536	0	0	0.433839	0.0658545	0.259605	0.213068	0.0696136	0.496483	0.114679	0.156822	0	0	0	0.0393236	0.112909	0.217675	0.0514668	0.0924642	0.67981	0.400687	0.145455
Clostridium_sensu_stricto	0.0745156	0.152053	0.0353357	0.0394477	0.0632111	0.132246	0.0280978	0.190892	0	0	0	0.0369004	0.03885	0.401003	0.0637755	0.0799361	0.0514668	0.131787	0.0729217	0.597213	1.72371	0.743725	0.757326	1.19418	0.426136	0.835364	0.0827472	0.649847	0.0522739	0.316957	0.0952683	0	0.0786473	0.0376364	0.217675	1.28667	0.023116	0	0	0.145455
Pasteuria	0	0	0.24735	0.946746	0	0	0.140489	0.109081	0.405007	0.589722	0.621572	1.43911	0.34965	0.350877	0.446429	0.133227	0	0.0263574	0.121536	0.0331785	0	0.0309885	0	0	0.0710227	0.10442	0.0413736	0	0.104548	0	0.222293	0	0	0.225819	0.043535	0.102934	0.0924642	0.169952	0	0.0727273
unclassified Comamonadaceae	0.223547	0.253421	0.212014	0.118343	0.252845	0.066123	2.89407	0.518135	0.0736377	0.210615	0.146252	0.258303	0.11655	0	0	0.0266454	0	0	0.0486145	0.0331785	0.0499625	0	0.0987817	0.103842	0.0710227	0.0348068	0.0827472	0.0382263	0.209096	0	0.127024	0	0.196618	0.0752729	0.043535	0	0.0693481	0.135962	0.114482	0
Gemmatimonas	0	0.152053	0.0353357	0	0	0.022041	0	0.163621	0.33137	0.505476	0.219378	0.110701	0.2331	0	0.446429	0.106581	0	0	0.0243072	0	0.0249813	0.0929656	0	0	0	0.0348068	0.165494	0.0764526	0.365917	0	0	0	0.589855	0.903274	1.48019	0.257334	0.0462321	0.067981	0.286205	0
Flavobacterium	0	0.0506842	0	0	0	0	0	0.0272702	0.294551	0.084246	0.182815	0.221402	0.0777001	0	0.127551	0.0266454	0.0257334	0.0263574	0.0486145	0	0.0249813	0.0309885	0.131709	0.103842	0.142045	0.174034	0.289615	0.191131	0.418191	0	0	0.515021	0.235942	0.263455	0.043535	0.205867	0.254276	0.271924	1.03034	0.0727273
Gemmata	0.0745156	0.0506842	0	0.236686	0.0632111	0.132246	0	0.163621	0	0	0.182815	0.0738007	0.1554	1.00251	0.414541	0.506262	0	0.0527148	0.243072	0.0331785	0	0.0619771	0	0	0	0.0348068	0.289615	0	0.0522739	0.0950872	0.0317561	0	0.0786473	0.188182	0.26121	0	0	0.101971	0.57241	0
Devosia	0	0	0.106007	0.118343	0.126422	0	0	0.0272702	0	0	0.0365631	0	0.19425	0.100251	0.605867	0.0266454	0.0257334	0.158144	0.0486145	0	0.0499625	0.0619771	0.0987817	0	0.0355114	0.0348068	0.289615	0	0.104548	0	0	0	0.43256	0.0376364	0.043535	0.205867	0.11558	0.271924	0.171723	0.0727273
unclassified Phyllobacteriaceae	0	0.0506842	0.212014	0	0	0.308574	0	0.218162	0.0368189	0.042123	0	0	0.03885	0	0.0318878	0.266454	0.0257334	0.0263574	0	0	0.0249813	0	0.0658545	0	0	0	0.0413736	0	0.0522739	0	0	0	0.235942	0	0.0870701	0.360268	0	0.237933	0.114482	0.509091
Rhizobium	0.149031	0	0.141343	0	0.252845	0	0.140489	0.136351	0.0368189	0	0	0	0	0.0501253	0.159439	0.506262	0.0514668	0.0527148	0	0	0.0749438	0.0309885	0.0329272	0	0.0355114	0	0.0827472	0	0	0.190174	0	0.128755	0.235942	0.0752729	0.0870701	0	0.0462321	0.067981	0.057241	0.109091
Nitrospira	0	0	0	0	0.126422	0	0	0.463594	7.87923	9.30918	11.883	27.3063	6.29371	0	0	0.0532907	0.308801	0.527148	1.23967	0.66357	0	0	0	0	0.142045	0.0696136	0.620604	0	1.2023	0	0	0.128755	0.275265	0	2.13322	0	0.0693481	0.441876	0.457928	0.436364
Salinicoccus	0	0.152053	1.73145	0	0.126422	0	0	0.327243	0	0	0	0	0	0.100251	0.0956633	0.106581	0	0	0.291687	0.597213	4.3967	4.74125	3.65492	2.44029	4.61648	4.52489	0.0413736	5.42813	0.470465	0.633914	0	0.214592	0.0786473	0.0376364	0.34828	13.896	0.0693481	0	0	0
unclassified Xanthomonadaceae	0	0	0	0	0.948167	1.67512	0	0.409054	1.10457	1.13732	0.47532	1.10701	0.621601	1.00251	1.27551	3.94351	0.231601	5.08698	0.291687	1.42668	0.0499625	0.185931	0.460981	0.0519211	0.142045	0.208841	3.51676	0	1.4114	0	0.0635122	0.0429185	0.668502	1.20437	0.609491	0.360268	0.161812	1.86948	2.69033	0.909091
Turicibacter	0.447094	0.152053	0.353357	0.236686	0	0.132246	0	0.272702	0	0	0	0	0.1554	0.200501	0.191327	0.159872	0.308801	0.316289	0.145843	1.3935	8.76842	2.23117	3.68785	6.17861	2.59233	2.78455	0.0827472	3.17278	0.470465	1.87005	0.603366	0.643777	0.471884	0.225819	1.00131	5.81575	0.0693481	0	0	0.509091
unclassified Acetobacteraceae	0	0.152053	0.282686	0	0	0.022041	0	0.490864	4.4919	3.03286	2.85192	1.14391	2.7195	2.65664	1.46684	3.91687	0.488935	0.553506	2.47934	1.36032	0	0	0.0329272	0	0	0	0	0.0382263	0	0	0	0	0	0.489274	0.609491	0.566135	0.0693481	0.0339905	0	0.0727273
Erythromicrobium	0	0	0.141343	13.215	0	0	0.477662	0.109081	0	0	0	0	0.03885	0.701754	0.28699	0.159872	0.128667	0.60622	0.0243072	0.265428	0	0	0	0	0	0	1.19983	0	0.470465	0.0633914	0	0	1.61227	0.564546	0.391815	0.102934	0.87841	3.87492	1.2593	2.69091
Sphingomonas	1.71386	0.35479	0.777385	0.749507	0.0632111	0	0	0.490864	0	0	0	0	2.05905	1.05263	0.605867	0.186517	1.6212	2.4776	0.461838	0.298607	0	0	0	0.0519211	0.0710227	0	1.24121	0	0.156822	2.09192	0.666878	0	1.53362	6.96274	0.783631	0	0	0.407886	0.686892	0.145455
Rheinheimera	0	0	0	0	0	0	0	0.354513	1.03093	3.03286	1.53565	0.627306	0.3108	0	0	0	0	0.0263574	0.0486145	0	0	0.0309885	0	0.155763	0.0355114	0	0	0	0.0522739	0	0	0	5.34801	1.69364	9.62125	0.1544	0.277393	0.237933	0	0.0363636
unclassified Burkholderiales_incertae_sedis	0	0	0	0	0.0632111	0.727353	0	0.327243	4.82327	4.2123	2.48629	3.32103	0.932401	0	0	0.0266454	0.128667	0.131787	0.388916	0	0	0.0309885	0	0.155763	0	0	0.910219	0	2.82279	1.17274	0.635122	0.386266	0.117971	0	0.17414	0	0.023116	0	0.973097	0.0363636
Nocardioides	0.894188	0.810948	0.848057	0.670611	0	0.176328	0	5.8631	0	0	0	0	0	0.100251	0.0956633	0.133227	1.158	2.76753	1.16675	4.08096	0.374719	0.247908	0.263418	0.415369	0.319602	0.452489	0.0413736	0.420489	0	0.0633914	0.190537	0	0	0.0752729	1.13191	0	0.0462321	0.305914	0.114482	1.56364
Hydrogenophaga	0	0	0	0	0	0	0	0.0545405	0.552283	0.758214	0.511883	0.295203	0.699301	0.200501	1.17985	0	0	0.0263574	0.0486145	0	0	0	0	0	0	0	3.5995	0.0382263	0.888657	1.33122	0.222293	0	6.13449	0.0376364	0.740096	0	0.947758	1.66553	4.23583	0.763636
Truepera	8.42027	4.61227	2.68551	1.10454	0	0	0	0.109081	0.0368189	0	0.0365631	0	0.777001	0.200501	0.57398	0.826006	0.231601	0.289931	0.170151	1.858	0	0	0	0	0.0355114	0	0	0	0	0	0	0	0	0.0376364	0.217675	0	0	0.0339905	0	0.581818
Hydrogenophilus	1.86289	1.06437	2.79152	0.828402	2.8445	1.45471	0.0561956	2.04527	0	0	0.0731261	0	0.42735	0	0.382653	0.159872	0	0	0.364609	0	0	0.0309885	0.0329272	0	0	0	0	0	2.1955	0.126783	1.33376	2.103	0	0.301091	0.0870701	0	0	0	0	0
Propionibacterium	0.298063	0.0506842	0.0706714	0.0394477	0.0632111	0.528984	6.71537	0.299973	0	0	0	0	0	0.250627	0.0318878	0.0266454	0.180134	0	0.0243072	0	0	0	0	0.415369	0	0	0	0	1.56822	0.190174	0.920927	4.20601	0	0	0	1.74987	0	0.0339905	0	0
unclassified Bacillales	0.149031	0.202737	0.671378	1.10454	0.316056	0.286533	0	0.627216	0	0	0	0	0.19425	0.651629	0.0318878	0.0799361	0.257334	0.0527148	0.243072	0.23225	0.999251	1.33251	1.25123	1.86916	1.31392	0.939784	0	0.802752	1.93413	0.316957	0.317561	3.13305	0.0393236	0.0376364	0.17414	1.74987	0	0	0.171723	0.109091
Gp6	0	0	0.106007	0.0788955	0	0	0	0.272702	3.38733	2.10615	2.99817	0.99631	0.815851	0.601504	1.08418	0.159872	0.0514668	0.369004	0.170151	0.298607	0	0	0.0987817	0.0519211	0	0	0.124121	0	0	0	0	0	0.589855	0.338728	0.653026	0	0.0462321	0.169952	0.114482	0.363636
unclassified Peptostreptococcaceae	0.596125	0.0506842	0.176678	0.0394477	0.0632111	0	0	0.245432	0	0	0	0	0.03885	0	0.0956633	0.213163	0.360268	0.0527148	0.0486145	0.464499	2.59805	1.58042	0.889035	2.07684	1.17188	1.25305	0.0827472	1.33792	0.209096	0.538827	0.635122	0.0858369	0.393236	0.301091	0.43535	1.44107	0.023116	0.0339905	0	0
Dietzia	0	0	0	0.197239	0.0632111	1.65307	0	0.136351	0	0	0	0	0	0	0.0637755	0	0.180134	0.10543	0.607681	0.564035	2.19835	1.64239	1.61343	3.37487	1.34943	1.5315	0	1.94954	0	0.0633914	0.190537	0.0429185	0.0786473	0.0376364	0.0870701	0.205867	0.023116	0.135962	0	0.109091
Methylobacterium	0	0	0.0353357	0	0	0	0	0.163621	0	0	0	0	0.11655	0.701754	0.0637755	0.0266454	0.128667	4.29626	1.09383	3.25149	0.0249813	0.0309885	0.0987817	0	0	0.0696136	0	0	0	0.697306	0	0	0.0393236	0.188182	0.0870701	0.102934	0	0.067981	0	0.181818
Pseudoxanthomonas	0	0	0	0	2.40202	0	0	0.109081	0	0.042123	0	0	3.06915	0	0.28699	0	0	0.0527148	0	0	0.0249813	0	0	0	0	0	0.0413736	0	0.627287	0	0.127024	0	3.22454	0.188182	0.130605	0	0.023116	0	0.057241	0
Rubellimicrobium	0.372578	0.760264	1.51943	0	0	0	0	0.0272702	0	0	0	0	0.582751	1.65414	1.14796	2.18492	0	0.0263574	0.218765	0.0331785	0	0.0309885	0.0658545	0	0	0	0	0.152905	0	0.0633914	0.190537	0	0.0786473	0.112909	0	0.0514668	0	0	0	0.0727273
Ornithinimicrobium	0	0.0506842	0.176678	0.197239	0	0	0	0.0545405	0	0	0	0	0	0	0.191327	0.479616	0.1544	0.421719	0.0486145	0.564035	1.17412	1.70437	1.31709	1.55763	1.59801	1.67073	0	1.26147	0.0522739	1.01426	0.0317561	0.300429	0	0.0376364	0.17414	0	0	0	0	0.109091
Staphylococcus	0.298063	0	0	0.276134	0.126422	0.617148	1.62967	0.490864	0	0	0	0	0	0.200501	0.159439	0	0.1544	0.0527148	0.145843	0.331785	0.349738	0.867679	0.625617	0.726895	0.958807	0.591716	0	0.458716	0.365917	0.0316957	0.0952683	0.901288	0	0	0.0870701	0.514668	0.023116	0	0	0
Janibacter	0.372578	0	0.353357	0	0	0	0	0.0545405	0	0	0	0	0	0	0	0.0266454	0	0.10543	0	0.132714	1.54884	1.27053	0.856108	0.674974	1.63352	1.77515	0	1.07034	0	0	0	0.128755	0	0	0	0.0514668	0.0924642	0.101971	0.057241	0.0363636
unclassified Firmicutes	0	0.0506842	0.0353357	0.276134	0	0	0	0.0818107	0	0	0	0.0369004	0	0	0.127551	0.0799361	0.0772002	0.0263574	0	0.0995355	0.449663	0.495817	0.95489	0.623053	0.497159	0.522102	0	0.611621	0.418191	0.0316957	0.190537	0.901288	0	0	0.17414	0.205867	0	0	0	0
Acinetobacter	0	0.152053	0	0	0	0	0	0.0818107	0	0	0	0	0	0.250627	0	0	0	0.0263574	0.0243072	0.0331785	0.249813	0.433839	0.230491	0.830737	0.355114	0.278455	0	0.191131	0.365917	0	0.0317561	1.11588	1.06174	0.112909	0.043535	0	0	0	0	0.290909
unclassified Micrococcaceae	0.223547	0	0	0	0	0	0	0.0272702	0	0	0	0	0.0777001	0	0.0637755	0.0532907	0.0257334	0	0	0.0331785	1.42393	0.712736	0.559763	0.674974	1.17188	1.18343	0	1.37615	0.0522739	0	0	0	0	0	0.043535	0	0	0	0	0.0363636
unclassified Polyangiaceae	0	0	0	0	0.0632111	0	0	0.0272702	0.33137	0.126369	0.694698	0.221402	0.0777001	0.451128	0.127551	0.133227	0	0	0.121536	0	0.0499625	0.0309885	0.0329272	0.103842	0.0355114	0.0696136	0.165494	0	0	0.0316957	0	0	0.0786473	0.0376364	0.34828	0	0.208044	0.135962	0.171723	0.254545
Micrococcus	0.0745156	0	0.0353357	0.118343	0	0	0	0.0272702	0	0	0	0	0	0.100251	0.0318878	0.0266454	0.102934	0.0790722	0.0486145	0.364964	1.04921	0.0619771	0.131709	0.155763	0.177557	0.278455	0	0.267584	0.0522739	0.0950872	0	0.686695	0.0786473	0.0752729	0	0.669068	0.023116	0	0	0
Novosphingobium	0.819672	0.202737	0	0	0	0	0	0.0272702	0	0	0	0	0	0	0.0637755	0	0	0.738007	0.947982	0	0	0.0309885	0	0.0519211	0	0	0.124121	0	0	0.0316957	0.0317561	0.0429185	0	0.0376364	0	0	0	0.067981	0	0.0363636
unclassified Acidimicrobiales	0	0	0.0353357	0	0	1.89553	0.0561956	0	0	0	0.0365631	0	0	0	0	0.0266454	0	0	0	0	0.124906	0.0929656	0.131709	0	0.177557	0.208841	0	0.229358	0	0	0.0317561	0	0	0.0752729	0.0870701	0	0	0	0	0.0727273
unclassified Deltaproteobacteria	0	0	0.0353357	0	0	0	0	0.0272702	0.220913	0.631845	0.47532	0.295203	0.27195	0	0.0318878	0.159872	0	0.0263574	0.097229	0	0	0.0619771	0	0.155763	0.0710227	0.0348068	0.0827472	0	0.104548	0	0.0317561	0	0	0	0	0	0	0	0	0.109091
unclassified Sphingomonadales	0.223547	0	0.388693	0.828402	0	0	0	0	0	0	0.0365631	0.0738007	0.03885	0	0	0.0266454	0	0	0.0486145	0	0	0.0309885	0.0329272	0	0.0355114	0	0.0413736	0	0.0522739	0	0.158781	0.0429185	0	0.0376364	0	0	0	0.135962	0	0
Bdellovibrio	0	0	0.0353357	0	0	0.176328	0	0.0545405	0	0.042123	0.0365631	0	0	0.0501253	0	0.0266454	0	0.131787	0.0243072	0	0	0	0	0	0	0	0.0827472	0	0	0	0	0	0	0	0.0870701	0	0.0924642	0.203943	0	0.181818
Marinococcus	4.91803	0.304105	1.94346	0.86785	0	0	0	1.47259	0	0	0	0	0.03885	0	0.542092	0.106581	0	0	0.0243072	0.0331785	0	0.0309885	0	0	0	0	0	0	0.156822	1.26783	3.23912	2.3176	0.0786473	0.112909	0.17414	7.77149	0	0	0	0
unclassified Clostridiales	0.968703	0.506842	1.41343	0.670611	2.02276	0	1.18011	1.09081	0	0	0	0	0	0.85213	0.0318878	0	0.1544	0.0527148	0.0729217	0.132714	1.67374	3.74961	3.55614	2.38837	4.01278	3.30665	0	4.12844	1.82959	0.253566	0.412829	1.11588	0	0.0376364	0.130605	0.566135	0	0	0	0
Jannaschia	1.78838	1.21642	5.37102	0.986193	0	0	0	0	0	0	0.0731261	0	0.3885	1.55388	3.06122	2.18492	0.0257334	0	0.0243072	0	0	0	0.0329272	0	0	0	0.0827472	0	0	0	0	0	0.0393236	0	0.217675	0	0	0.0339905	0	0.109091
Rubrobacter	7.82414	1.67258	3.42756	1.69625	0	0	0	0	0	0	0.109689	0	0.27195	0	0	0	0	0.0527148	0	0	0.0499625	0.0309885	0.0329272	0.0519211	0	0	0	0	0	0	0.0317561	0.0429185	0.0393236	0.0752729	0.0870701	0.257334	0	0	0	0
Serinicoccus	3.27869	0.861632	2.54417	1.14398	0	0	0	0.190892	0	0	0	0	0	0	0.350765	0.0532907	0.0772002	0	0.461838	0.796284	0	0	0	0	0	0	0	0	0	0.0950872	0	0	0.117971	0.489274	0.478886	0.308801	0	0	0	0.0727273
unclassified Anaerolineaceae	0	0	0.0353357	0	0	0	0	0.245432	3.3137	2.10615	2.04753	2.14022	0.815851	0	0	0.0266454	0.0257334	0.10543	0.218765	0.066357	0	0.0309885	0.0658545	0	0.106534	0	0	0	0	0	0.0317561	0	0	0	0	0	0	0	0	0
Altererythrobacter	0.819672	0	0.742049	0.0394477	0	0	0	0	0	0.084246	0.0731261	0	0	0	0.0637755	0	0	1.63416	3.33009	0.364964	0.0249813	0	0	0	0	0	0.0827472	0	0	0	0	0	0	0	1.39312	0	0	0.203943	0	0.363636
Aquabacterium	0	0.101368	0	0.946746	4.48799	0	0.646249	0.272702	0	0	0	0	0	0	0	0	0	0.210859	0	0	0	0	0	0	0	0	0.165494	0	0	0	0	0.0429185	0.943767	0	0.0870701	0	0	0	0.858615	0
Brachybacterium	0	0	0	0	0	0	0	0.0818107	0	0	0	0	0	0.100251	0	0.0532907	0	0	0.0486145	0	0.899326	0.991633	1.21831	1.55763	0.816761	1.5315	0	1.83486	0	2.9477	0	0.0858369	0.0393236	0	0	0.0514668	0.0462321	0.067981	0.057241	0.0727273
unclassified Nitrosomonadaceae	0	0	0	0	0.189633	0.551025	0.140489	0.136351	0.294551	0.673968	0.292505	0.479705	0.19425	0	0	0.0799361	0	0.527148	0.0729217	0	0	0	0	0	0	0	0.413736	0	0	0	0	0	0.0393236	0.0752729	0.130605	0	0.485437	0.407886	0.400687	1.49091
Thermomonas	0	0	0	0	0	0.837558	0	0.0545405	0.441826	0.42123	0.329068	0.295203	0.11655	0.701754	0	0.0266454	0.0257334	0	0.0486145	0	0	0	0	0	0	0.0348068	0	0	0	0	0	0	0.157295	0	1.08838	0	0.161812	0.203943	0.114482	1.09091
unclassified Cytophagaceae	0	0	0.0706714	0	0	0	0	0	0	0	0	0	0.03885	0.0501253	0	0.0799361	0	0.0790722	0	0	0	0	0	0	0	0.0696136	0	0	0	4.59588	0	0	0	0.0752729	0.130605	0.0514668	0	0	0	0.0363636
Brevibacterium	0	0	0	0.0788955	0	0	0	0.0272702	0	0	0	0	0	0	0	0	0.0514668	0.0263574	0	0.165893	1.04921	1.23954	0.790254	0.46729	0.994318	1.32266	0	1.29969	0	0.66561	0	0	0	0	0	0.308801	0.023116	0	0	0.0363636
Yaniella	0	0	0	0	0	0	0	0.0272702	0	0	0	0	0	0	0.0318878	0.0799361	0	0	0	0.066357	1.29903	0.805702	0.790254	1.86916	0.78125	1.49669	0	0.955657	0	0.0950872	0.0317561	0	0.0393236	0	0	0.360268	0.0924642	0	0	0.0727273
unclassified Lachnospiraceae	0	0	0.0353357	0	0.0632111	0.022041	0	0	0	0	0	0	0	0.100251	0	0	0.0257334	0	0	0.132714	0.724457	1.51844	1.28416	0.623053	1.2429	1.0442	0	1.14679	0.418191	0.0316957	0	0	0	0.0752729	0	0.102934	0	0	0	0
unclassified Planococcaceae	0	0	0	0	0.126422	0	0	0.0272702	0	0	0	0	0.03885	0	0	0	0	0	0.097229	0	0.974269	0.991633	0.757326	1.76532	0.674716	0.76575	0.0413736	1.6055	0.0522739	0	0.0317561	0.0429185	0.0393236	0	0.0870701	0	0.023116	0.0339905	0	0
Geobacillus	0.149031	0	0.106007	0.0788955	0	0	0.365271	0.109081	0	0	0	0	0	0	0.0318878	0	0.283067	0	0	0.0331785	0	0	0.0329272	0	0	0	0	0	0.313643	0.0950872	0.539854	1.03004	0.0786473	0	0	0.514668	0	0	0	0
Halomonas	0	0	0	0	0.252845	0	0	0.109081	0	0	0	0	0	0	0	0.0266454	0.128667	0	0	0.0331785	0.274794	0.991633	0.296345	0.623053	0.53267	0.626523	0	0.458716	0.313643	0	0.0317561	0.128755	0	0.112909	0	0.257334	0	0	0.057241	0
Streptococcus	0	0.101368	0.106007	0	0.0632111	0.066123	0	0	0	0	0	0	0	0.200501	0	0	0	0.0527148	0	0	0.0749438	0.21692	0.131709	0.311526	0.106534	0.243648	0	0	0.156822	0.0633914	0.0635122	0.772532	0	0	0	0.772002	0	0	0	0
unclassified Microbacteriaceae	0	0	0	0	0	0	1.03962	0.0818107	0.0368189	0	0	0	0	0	0	0.0799361	0	0	0	0.066357	0.0249813	0.154943	0.0987817	0.0519211	0.284091	0.10442	0	0.114679	0	0.0633914	0	0	0.550531	0.0752729	0.043535	0.102934	0	0	0	0
Hyphomonas	0	0	0	0	0	0.154287	0	0.0545405	0	0.126369	0	0.0738007	0.03885	0	0.0956633	0.0799361	0	0	0	0	0	0	0	0	0	0	0.537857	0	0	0.0950872	0	0	0.511207	0.188182	0.391815	0.0514668	0.023116	0.339905	0	0
Aquimonas	0	0	0	0	0	0.330615	0.0561956	0.0545405	0	0.042123	0.109689	0.147601	0.1554	0	0.0318878	0.0266454	0	0	0.0243072	0	0	0	0	0	0	0	0.0413736	0	0	0	0	0	0.747149	0	0.17414	0	0.0693481	0.135962	0.114482	0
Acidovorax	0	0	0	0	0	0	0	0	0	0	0	0.147601	0.03885	0	0.0318878	0.0266454	0	0.342646	0.364609	0.066357	0	0	0	0	0	0.0696136	0.0413736	0	0.522739	0	0.0317561	0	0.0786473	0	0.043535	0.1544	0.11558	0	0	0.0363636
unclassified Clostridiaceae_1	0.149031	0.0506842	0.0706714	0	0.0632111	0	0	0.0818107	0	0	0	0	0	0.300752	0	0	0.0772002	0	0.0486145	0	0.174869	0.247908	0.0329272	0	0.106534	0.174034	0	0.0764526	0.104548	0.0316957	0.158781	0	0	0.0752729	0.043535	0.1544	0	0	0	0
Legionella	0	0	0	0.0788955	0	0	0.927227	0	0	0.126369	0.109689	0.0369004	0.0777001	0	0	0	0	0	0	0	0	0	0	0.103842	0	0.0348068	0	0	0	0	0	0	0.0393236	0	0.217675	0	0.0924642	0	0	0
Marmoricola	0	0	0.106007	0	0	0	0	0.0545405	0	0	0	0	0	0.0501253	0.0318878	0.0532907	0	0.0263574	0.194458	0.0995355	0.124906	0.154943	0.0987817	0.155763	0.0355114	0.174034	0	0.152905	0	0	0	0	0	0.0376364	0.130605	0.0514668	0	0	0	0.109091
Raoultella	0.0745156	0.0506842	0	0	0.126422	0	0	0.0818107	0	0	0	0	0	0.0501253	0	0	0.540401	0.0263574	0	0	0	0	0.0658545	0.0519211	0.0710227	0	0	0	0	0	0	0.0429185	0	0.0376364	0	0	0	0	0	0
unclassified Intrasporangiaceae	0	0	0	0.0394477	0	0	0	0.0272702	0	0	0	0	0	0	0.0637755	0.0266454	0	0	0	0.0331785	0.19985	0.123954	0.131709	0.155763	0.284091	0.174034	0	0.152905	0	0.0316957	0.0317561	0	0	0.0376364	0	0	0	0	0	0
Aurantimonas	0	0	0.106007	0	0	0	0	0	0	0	0.0365631	0	0	0	0.0637755	0	0	0	0.0243072	0	0	0	0	0.155763	0	0	0	0	0	0.0950872	0.349317	0	0	0	0	0	0	0	0	0.0363636
Ilumatobacter	0	0	0	0	0	0	0.0561956	0.0272702	0	0	0	0.0369004	0.03885	0.0501253	0	0.0266454	0.0257334	0	0	0	0	0.154943	0	0	0.0710227	0	0	0	0	0	0	0	0	0	0.130605	0	0.023116	0	0	0.0363636
Methylibium	0	0	0.0353357	0.118343	1.58028	18.801	3.54032	2.42705	0	0	0	0	0	0	0	0	0	0	0	0	0	0	0	0	0	0	4.92346	0.0382263	1.46367	0	0	0	1.21903	0	2.22029	0.669068	3.51364	7.40993	6.18203	0
Limnobacter	0.149031	0	0	0	0.632111	0	0	0.0545405	0	0	0	0	0	0	0.542092	0	0	0	0	0	0	0	0	0	0	0	0	0	0	0	1.27024	5.96567	0.589855	0.940911	0.522421	0	4.13777	0.067981	0	0
Isoptericola	0	0	0	0	0	0	0	0.0272702	0	0	0	0	0	0	0	0	0.102934	0.0527148	0.097229	0.0995355	2.2733	1.92129	1.38294	2.02492	1.59801	2.50609	0	2.63761	0	0	0.0317561	0	0.0393236	0	0	0.102934	0.11558	0	0	0
unclassified Ruminococcaceae	0.0745156	0.304105	0	0.0788955	0	0	0	0.0272702	0	0	0	0	0.2331	0	0.223214	0	0	0	0	0	0.549588	1.67338	1.77807	1.60955	1.70455	1.49669	0	1.72018	0.418191	0	0.0952683	0.128755	0	0.0376364	0	0.102934	0	0	0	0
Comamonas	0.596125	0.253421	0.777385	0.276134	0.5689	0.132246	0	0.654486	0	0	0	0	0	0	0	0	0.257334	0.263574	0.194458	0.431321	0.0499625	0.0619771	0.164636	0	0	0.0696136	0	0.152905	0.784109	0.22187	0.190537	0.944206	0	0	0.130605	0	0	0	0	0
Planococcus	0.0745156	0	0.0706714	0	0	0	0	0	0	0	0	0	0	0	0	0.0266454	0	0	0	0	0.274794	0.402851	0.59269	0.0519211	0.568182	0.348068	0	0.573394	0	0	0.127024	0.0858369	0.0393236	0	0	4.58055	0	0.169952	0.114482	0
Rhizobacter	0	0	0	0	0.189633	1.65307	0.533858	0	0	0	0	0	0	0.200501	0.0637755	0	0	0	0	0	0	0	0	0	0	0	2.02731	0	0.156822	0	0	0	0.707825	0	0	0	0.023116	0	1.43102	0.109091
Planomicrobium	0	0	0.0353357	0	0	0	0	0.272702	0	0	0	0	0.03885	0.150376	0	0	0	0	0.0243072	0	0.124906	0.21692	0	0.155763	0.142045	0.174034	0	0.152905	0	0	0	0	0	0	0	4.11734	0	0	0	0
Gp16	0	0	0	0	0	0	0	0	0.589102	0.589722	0.402194	0.221402	0.34965	0	0.0956633	0	0.0257334	0	0.0486145	0	0.0999251	0.0619771	0.0658545	0	0	0.0348068	0.0413736	0	0	0	0	0	0	0.0376364	0.130605	0	0	0.0339905	0	0.218182
Phenylobacterium	1.19225	0	0	0	0	0	0	0	0	0	0	0.0738007	0	0	0	0	0.0514668	0.184502	0	0	0	0.0309885	0	0	0.0710227	0	0.206868	0	0	0	0	0	0.393236	0.225819	0.043535	0	0.0693481	0.067981	0.057241	0
Luteimonas	0	0	0	0	0	0.264492	0	0.0272702	0	0	0	0	0	0	0	0	0	0.263574	0	0.199071	0.224831	0.495817	0.263418	0.155763	0.284091	0.66133	0	0.535168	0.0522739	0	0	0	0.0786473	0	0	0	0.023116	0	0	0.0363636
Dokdonella	0	0	0	0	0	0	0	0.163621	0	0	0	0	0	0.350877	0	0	0	0.316289	0	0	0	0	0	0	0	0	0.124121	0	0	0	0	0	0.157295	0	0.696561	0.205867	0.0924642	0	0.057241	0
Stenotrophomonas	0.0745156	0.152053	0	0.118343	0.0632111	0	0.224782	0	0	0	0	0	0	0.200501	0	0	0.0514668	0	0	0.066357	0.124906	0.278897	0.395127	0	0.355114	0.243648	0	0.267584	0	0	0	0.214592	0	0	0	0	0	0	0	0
Blastococcus	0.0745156	0.101368	0.0353357	0.0394477	0	0	0	0	0	0	0	0	0.27195	0.0501253	0	0.0532907	0	0.0790722	0.0486145	0.298607	0.0749438	0.123954	0	0.103842	0.0355114	0.0348068	0	0.0382263	0.156822	0	0.0317561	0.0429185	0.0786473	0.0376364	0.043535	0.102934	0	0	0	0
Cellvibrio	0	0	0	0	0	0	0.0280978	0	0	0	0	0	0	0.0501253	0.0956633	0	0.0257334	0.0790722	0	0	0.0249813	0	0.0658545	0	0.0355114	0.0348068	0	0.0764526	0	0	0	0	0.511207	0.188182	0.217675	0.102934	0.023116	0.101971	0	0.0727273
unclassified Myxococcales	0	0	0	0	0	0	0	0.0272702	0.0736377	0.126369	0.0731261	0.0369004	0.2331	0	0.0318878	0.0266454	0	0	0	0	0	0	0	0.0519211	0	0	0.45511	0	0.104548	0.0316957	0.0635122	0	0	0	0	0	0.023116	0.0339905	0.286205	0.109091
Shinella	0	0	0	0	0	0	0	0.0272702	0.0736377	0	0	0	0.0777001	0	0	0	0	0	0	0	0	0	0	0	0	0	0.0827472	0	0	0	0	0	0	0.112909	0	0	0.87841	0.0339905	0.114482	0.0363636
Iamia	0.0745156	0	0	0	0	0.066123	0	0	0	0	0	0	0.03885	0	0	0	0	0	0	0	0.324756	0.278897	0.131709	0.415369	0.24858	0.417682	0	0.344037	0	0	0	0	0.0393236	0	0	0	0.023116	0	0	0.0727273
Bradyrhizobium	0	0	0	0	0	0	0	0	0.0736377	0.084246	0	0	0.11655	0	0	0	0	0	0.340301	0	0	0	0	0.207684	0	0	0	0	0.0522739	0.0316957	0.0317561	0.429185	0.117971	0	0	0	0	0	0	0
Armatimonadetes_gp5	0	0	0	0	0	0	0	0	0.147275	0.126369	0.219378	0.184502	0.03885	0	0	0	0	0	0.0243072	0	0	0	0	0	0	0	0.124121	0	0.104548	0	0	0	0	0	0	0	0.0462321	0.135962	0.171723	0
Ideonella	0	0	0	0	0	0	0	0.0272702	0.0368189	0.168492	0.365631	0.184502	0.03885	0	0	0	0	0	0.0486145	0	0	0	0	0	0	0	0	0	0.365917	0	0	0	0	0	0	0	0.023116	0	0	0
unclassified Bacillaceae_2	0	0	0.0353357	0	0	0	0	0	0	0	0	0	0	0	0	0	0	0.0527148	0.0243072	0	0.224831	0.371862	0.164636	0.363448	0.177557	0.174034	0	0.114679	0.0522739	0	0	0	0.0786473	0	0	0.102934	0	0	0	0.0363636
unclassified Moraxellaceae	0	0	0	0.0788955	0	0	0	0.0818107	0	0	0	0	0	0.250627	0	0	0	0.0263574	0	0	0	0	0	0	0	0.0696136	0	0	0	0	0	0	0	0	0	0.0514668	0	0	0	0
Chryseobacterium	0	0.0506842	0	0	0	0	0	0.136351	0	0	0	0	0	0	0	0	0	0	0	0	0.0499625	0	0	0	0.0710227	0.0348068	0	0	0	0	0	0.0858369	0.0786473	0	0	0	0.023116	0	0	0
unclassified Acidobacteria	0	0	0	0	0	0	0	0.0272702	0.0368189	0	0.146252	0	0	0	0.0956633	0	0	0	0	0	0	0	0	0	0.0355114	0	0	0	0	0	0.0317561	0	0	0	0	0	0	0.0339905	0.057241	0
Anoxybacillus	2.68256	1.11505	2.86219	0.552268	3.53982	0.088164	2.5288	2.018	0	0	0	0	0	0	0	0	0	0	0.26738	0	0	0	0	0	0	0	0	0	2.24778	0.0316957	1.0162	1.88841	0	0.225819	0.0870701	0	0	0	0	0
Herpetosiphon	0	0	0	0	0	5.17963	0	0	0	0	0	0	0	0	0.255102	0	0.308801	0.0790722	0.97229	0	0	0	0	0	0	0	0.124121	0	0	0	0	0	0	0	0	0	0.11558	0.407886	0	0.0727273
Pseudonocardia	0.819672	0	0	0	0.0632111	0.110205	0.365271	0.218162	0	0	0	0	0	0	0	0	0	0.158144	0	0.431321	0	0	0	0	0	0	0	0	0	0	0	0	0.0393236	0	0.043535	0	0	0.645819	0	4.29091
Skermanella	0	0	0	0	0	0	0	0	0	0	0	0	0.11655	0	0	0.0532907	0	0	0	3.28467	0.174869	0	0	0.311526	0.0710227	0	0.0827472	0	0.156822	0.190174	0	0	0	0	0	0	0.023116	1.66553	0.114482	0.618182
Simplicispira	0	0	0	0	0	0	0	0	1.65685	1.30581	1.3894	0.99631	0.2331	0	0	0	0.0772002	0.10543	0.0729217	0	0.0749438	0	0	0	0	0	0	0	0	0	0	0	0	0	0	0	0	0	0.228964	0
Psychrobacter	0	0	0.141343	0	0	0	0.899129	0.0272702	0	0	0	0	0	0	0	0	0	0	0	0	0	0.185931	0.263418	0.155763	0.0710227	0.0696136	0	0.229358	0	0	0	0	0	0	0.043535	2.62481	0	0	0.057241	0
Clostridium_IV	0.298063	0	0.176678	0	0.5689	1.01389	0	0.381783	0	0	0	0	0	0	0	0	0	0	0.0243072	0	0.0249813	0	0	0	0.0355114	0	0	0.0382263	0.418191	0.0633914	0	0.472103	0	0	0	0	0	0	0	0
Rhodobacter	0	0	0	0	0	2.38043	0	0.136351	0.0736377	0	0.0731261	0.184502	0.1554	0	0	0	0	0	0	0	0	0	0	0	0	0	0	0	0	0	0	0	0.117971	0.0752729	0	0	0	0.067981	0.057241	0.109091
Georgenia	0	0	0	0	0	0	0	0.0545405	0	0	0	0	0	0	0	0.0532907	0	0.0263574	0	0.0331785	0.824382	0.619771	0.625617	0.46729	1.17188	0.76575	0	0.879205	0	0	0	0	0.0393236	0	0.043535	0.308801	0	0	0	0
Amaricoccus	0	0	0.459364	0	0	0	0	0	0	0	0	0	0.03885	0.0501253	0.0318878	1.59872	0	0	0	0	0	0	0.0329272	0	0	0	0	0	0	0	0	0	0	0.0376364	0.17414	0	0	0	0	0.0363636
Ohtaekwangia	0	0	0	0	0	0	0	0	0	0	0	0	0.11655	0	0.127551	0	0	0	0	0	0	0.278897	0	0	0	0.10442	0.0413736	0	0.26137	0.380349	0.254049	0	0.196618	0	0.43535	0	0	0.0339905	0.228964	0.0727273
unclassified Carnobacteriaceae	0	0	0	0	0	0	0	0.0272702	0	0	0	0	0	0	0	0	0.0257334	0	0	0	0.649513	0.247908	0.0987817	0.155763	0.390625	0.243648	0	0.152905	0.836383	0	0.0952683	0	0.0393236	0	0	0.1544	0	0	0	0
Facklamia	0	0	0	0	0	0	0	0.0272702	0	0	0	0	0	0	0	0	0.0257334	0	0.0729217	0	0.249813	0.278897	0.395127	0.259605	0.284091	0.382875	0	0.382263	0.365917	0	0	0	0	0	0	0.463201	0	0	0	0
Pelomonas	0	0	0	0	0	0	0.393369	0	0	0	0	0	0	0.952381	0	0	0	0	0	0	0	0	0	0	0	0	0.124121	0	0	0	0	0	0.117971	0.0376364	0	0	0.023116	0	0	0.145455
TM7_genera_incertae_sedis	0	0	0	0	0.379267	0.837558	0	0.109081	0	0	0	0	0	0	0.0637755	0	0	0	0.0486145	0.0331785	0.0249813	0.0619771	0.0329272	0	0.0355114	0	0	0	0.104548	0	0.0317561	0.0429185	0	0	0	0	0	0	0	0
Alishewanella	0	0	0.0353357	0	0	0	0	0.136351	0	0	0	0	0	0	0	0	0	0	0	0	0	0	0	0	0.0710227	0	0	0	0	0	0	0.214592	1.06174	0	0.0870701	0	0	0	0	0
Subdivision3_genera_incertae_sedis	0	0	0	0	0	0	0	0	0.0736377	0.716091	0.0365631	0.258303	0.1554	0	0	0	0	0.0263574	0.0243072	0	0	0	0	0	0	0	0	0	0	0.158479	0.0317561	0	0.0393236	0	0	0	0	0	0	0
Steroidobacter	0	0	0	0	0.0632111	0	0	0	0	0	0.109689	0	0	1.05263	0	0.106581	0	0	0	0	0	0.0309885	0	0	0	0	0	0	0	0	0	0	0.0786473	0	0	0	0	0	0	0
Streptomyces	0	0	0	0.433925	0	0	0	0	0	0	0	0	0	0.0501253	0.0318878	0	0	0.0527148	0	0.23225	0.0249813	0.185931	0.3622	0.259605	0.0355114	0.0696136	0	0.229358	0	0	0	0	0	0.0376364	0	0	0	0	0	0
unclassified Porphyromonadaceae	0	0	0.0353357	0	0.0632111	0	0	0	0	0	0	0	0	0	0	0	0.0514668	0	0	0	0.0749438	0.340874	0	0.311526	0.142045	0.139227	0	0.152905	0.575013	0	0.0317561	0	0	0	0	0	0	0	0	0
Dongia	0	0	0.212014	0.0788955	0	0	0	0.409054	0	0.126369	0.0731261	0.0738007	0	0	0	0	0	0	0	0	0	0	0	0	0	0	0	0	0	0.253566	0.0635122	0	0	0	0.043535	0	0	0	0	0
unclassified Oxalobacteraceae	0	0	0	0	0	0	0	0	0	0	0	0	0.0777001	0	0.0318878	0	0	0.158144	0.0243072	0	0	0	0.0329272	0.0519211	0.142045	0.0348068	0.206868	0.0382263	0.104548	0	0.317561	0	0	0	0	0	0.0693481	0.0339905	0.057241	0.0363636
Microbacterium	0.0745156	0	0	0	0	0	0	0	0	0	0	0	0.03885	0	0.0318878	0.266454	0	0.0263574	0.0243072	0.0331785	0.0249813	0.0929656	0.0658545	0	0.0710227	0	0	0.344037	0	0	0	0	0.0393236	0.225819	0	0.102934	0	0	0	0
unclassified Clostridiales_Incertae_Sedis_XI	0	0	0	0	0	0	0	0	0	0	0	0	0	0	0	0	0.128667	0	0	0	0.0749438	0.154943	0.3622	0.103842	0.106534	0	0	0.152905	0.209096	0	0	0	0	0	0	0.257334	0	0	0	0.0363636
Sphingobium	0	0	0	0.710059	0	0	0	0	0	0	0	0	0	0	0	0	0	0	0.097229	0.0995355	0	0.0309885	0	0.0519211	0.0355114	0	0	0	0	0	0	0	0.0393236	0.0376364	0	0	0.0462321	0	0	0
Alkanindiges	0	0	0	0	0	0	0	0.0545405	0	0	0	0	0	0	0	0	0	0.500791	0.0729217	0	0	0	0	0.155763	0	0	0	0	0	0	0	0	0.0393236	0.0376364	0.0870701	0	0.0693481	0	0	0.145455
Hymenobacter	0	0.202737	0	0	0	0	0	0	0	0	0.0365631	0	0	0	0	0.0266454	0.386001	0	0	0	0	0	0	0	0	0	0	0	0	0.348653	0	0	0	0	0	0	0	0	0	0
Arthrobacter	0	0	0.106007	0	0	0	0	0	0	0	0	0	0.03885	0	0.0318878	0	0	0.0263574	0	0.431321	0	0.0309885	0.0987817	0.155763	0.106534	0.139227	0	0.0764526	0	0	0	0	0	0	0	0	0	0.0339905	0	0
Ochrobactrum	0	0	0.318021	0	0	0	0	0	0	0	0	0	0	0	0	0.0799361	0	0.0527148	0.291687	0	0	0	0.0329272	0	0.106534	0.0696136	0	0.0382263	0	0	0	0	0	0	0	0	0	0	0	0.0727273
Tessaracoccus	0	0	0	0	0	0	0	0	0	0	0	0	0.03885	0.250627	0	0	0	0	0	0.0331785	0	0.0309885	0.0329272	0	0.106534	0.0348068	0.0413736	0.0764526	0	0.348653	0	0	0	0	0	0	0	0	0	0.0363636
unclassified Rhodospirillales	0	0	0	0	0	0	0	0.0545405	0	0	0.0731261	0.147601	0	0	0	0	0	0	0	0	0.0249813	0	0	0	0	0	0	0	0.470465	0	0	0	0	0.0376364	0	0.0514668	0	0	0	0
Geminicoccus	0	0	0	0	0	0	0	0.0272702	0	0	0	0	0.19425	0	0.318878	0.0532907	0	0	0.194458	0	0	0	0.0329272	0	0	0	0	0	0	0	0	0	0	0.0376364	0	0	0	0	0	0
Jeotgalibacillus	0	0	0	0	0	0	0	0.163621	0	0	0	0	0	0	0	0.133227	0	0	0	0	0	0.0619771	0.0658545	0	0.142045	0.0348068	0	0.0764526	0	0	0	0	0.117971	0	0.043535	0	0	0.169952	0	0
Prevotella	0	0.0506842	0	0.118343	0	0	0	0.0272702	0	0	0	0.0369004	0	0	0	0	0	0	0	0	0.0249813	0.123954	0.0987817	0.363448	0.177557	0.139227	0	0.0382263	0.0522739	0	0	0	0	0	0	0	0	0	0	0
unclassified Propionibacteriaceae	0	0	0	0	0	0	0	0.0545405	0	0	0	0	0	0.0501253	0	0	0	0	0	0	0.149888	0	0.0658545	0.207684	0.0355114	0.243648	0	0	0.104548	0.126783	0	0	0	0	0	0	0	0.0339905	0	0
unclassified Nocardioidaceae	0	0	0	0	0	0	0	0	0	0	0	0	0	0	0.0637755	0	0	0	0.0486145	0.0331785	0.0249813	0.185931	0.131709	0.0519211	0.0355114	0.174034	0	0.114679	0	0.0316957	0	0	0	0	0	0	0.023116	0	0.057241	0.0727273
Bauldia	0.149031	0	0	0	0	0	0	0	0.147275	0	0.146252	0.0369004	0	0	0.0318878	0	0	0	0	0	0	0	0	0	0	0	0	0	0.0522739	0	0	0	0	0	0	0	0.023116	0	0.057241	0
Methylocystis	0	0	0	0.0394477	0	0	0	0	0.0368189	0.042123	0	0.0738007	0.0777001	0	0	0	0	0	0	0	0	0	0	0	0	0	0	0	0.26137	0	0	0	0	0	0	0	0	0	0	0.0727273
Roseateles	0	0	0	0.0394477	0.126422	0	0	0	0	0	0.0365631	0.0369004	0	0	0	0	0	0.10543	0.0243072	0	0	0	0	0	0	0	0	0	0.209096	0	0	0	0	0	0	0	0	0	0	0
Micromonospora	0	0	0.0353357	0	0	0	0	0.0545405	0	0	0	0	0.03885	0.250627	0.0318878	0.0532907	0	0	0	0	0	0	0	0	0	0	0	0	0	0	0	0.0429185	0	0	0	0	0	0	0	0.0363636
unclassified Pseudonocardiaceae	0	0	0	0.0788955	0	0	0	0	0	0	0	0	0	0	0.0318878	0	0	0	0	0	0	0.0929656	0	0.155763	0	0.139227	0	0.0764526	0.104548	0	0	0	0	0.0752729	0	0	0	0	0	0
Microcella	0	0	0.0706714	0	0	0	0	0	0	0	0	0	0	0.200501	0.0318878	0.106581	0	0	0	0	0	0	0	0	0	0	0	0	0	0	0	0.0429185	0	0	0.043535	0	0.023116	0	0	0
Ornithinicoccus	0	0.0506842	0.0706714	0	0	0	0	0	0	0	0	0	0	0	0	0.0266454	0	0	0	0.0331785	0.0749438	0.0929656	0.0987817	0	0.213068	0.0348068	0	0	0	0	0	0	0	0	0	0	0.023116	0	0	0
Leucobacter	0	0	0	0	0	0	0	0	0.0368189	0	0	0	0	0.100251	0	0	0	0	0	0.0331785	0.0249813	0	0.0987817	0	0.0355114	0.139227	0	0.114679	0	0	0.0635122	0	0	0	0	0	0	0	0	0
Sediminibacterium	0	0	0	0.0788955	0	0	0	0	0.0368189	0.042123	0	0	0	0	0.0956633	0	0	0	0	0	0	0	0	0	0	0	0.0413736	0	0	0	0	0	0	0	0	0	0.023116	0.101971	0	0
unclassified Solirubrobacterales	0	0	0	0	0	0	0	0.0272702	0	0	0	0.0369004	0	0	0	0	0	0	0	0	0	0.0309885	0	0.259605	0.0355114	0.0696136	0	0.114679	0	0	0.0317561	0	0	0	0	0	0	0	0	0.0363636
Serratia	0	0.0506842	0	0	0	0	0	0.218162	0	0	0	0	0	0	0	0	0	0.0263574	0	0	0	0	0	0	0	0.0348068	0	0	0.0522739	0	0	0	0	0	0	0	0	0	0	0
Enterococcus	0	0	0.0353357	0	0	0	0	0.0818107	0	0	0	0	0	0	0	0	0	0	0	0	0	0	0	0	0.142045	0	0	0	0	0	0	0.0858369	0	0.0376364	0	0.0514668	0	0	0	0
Singulisphaera	0.0745156	0	0	0	0	0	0	0	0	0	0.0365631	0.0738007	0	0	0	0	0.0257334	0	0	0	0	0.0309885	0	0	0	0	0	0	0	0	0	0	0	0	0.043535	0	0	0	0	0
Aeribacillus	0.298063	0.456158	1.62544	0.433925	2.02276	0.176328	0	1.14535	0	0	0	0	0	0	0	0	0	0	0	0	0	0	0	0	0	0	0	0	0.784109	0.158479	0.349317	0.643777	0	0.150546	0	0	0	0	0	0
Atopostipes	0	0	0	0	0	0	0	0	0	0	0	0	0	0	0	0	0	0	0.0243072	0	0.174869	0.867679	1.0866	0.46729	0.887784	1.07901	0	1.10856	1.72504	0	0.254049	0.472103	0	0.0376364	0	0.102934	0	0	0	0
Marinobacter	0	0	0	0	0	0	0	1.82711	0	0	0	0	0	0	0	0	0	0	0	0	0.124906	0.309885	0.329272	0.311526	0.319602	0.452489	0	0.229358	0	0	0	0	0	1.16673	0	0	0.0693481	0	0	0
Caenimonas	0	0	0	0	0	0	0	0	0	0	0	0	0	0	0.0318878	0	1.90427	0.210859	0	0.696749	0	0	0	0	0	0	0.165494	0	0	0	0	0	0	0	0	0	0.99399	0.101971	0	0
Thauera	0	0	0	0	0	0	0	0	1.43594	0.716091	0.658135	0.332103	0.34965	0	0	0	0	0.184502	0	0	0	0	0	0	0	0	0	0	0	0	0	0	0.0393236	0	0	0.0514668	0	0	0	0
Salegentibacter	0.372578	0	0.106007	0	0	0	0	0.190892	0	0	0	0	0	0	0	0	0	0	0	0	0	0.123954	0.0658545	0	0	0	0	0.0382263	0	0	0	0	0	0.790365	0.043535	1.18374	0	0	0	0
Caryophanon	0	0	0	0	0.189633	0	0	0	0	0	0	0	0	0	0	0	0	0	0.0243072	0	0.349738	0.83669	0.987817	0.311526	0.78125	0.870171	0.0413736	0.917431	0	0.0316957	0	0	0	0	0	0	0	0	0	0
Methylosarcina	0	0	0	0	0	0	0	0	0.294551	0.379107	0.255941	0.95941	0.11655	0	0	0.0266454	0	0.10543	0.0729217	0	0	0	0	0	0	0	0	0	0.156822	0	0	0	0	0	0	0	0	0	0	0
Nocardia	0	0	0	0.118343	0	0	0	0.0545405	0	0	0	0	0	0	0	0	0	0	0.0486145	0	0	0	0	0	0	0	0	0	0	1.29952	0.0635122	0.643777	0	0	0	0	0	0	0	0
unclassified Chloroflexi	0	0	0	0	0	0	0	0	0	0	0	0	0	0	0.892857	0.186517	0	0.81708	0	0	0	0	0	0	0	0.0348068	0	0	0	0	0	0	0	0	0	0	0	0.0339905	0	0
Gp3	0	0	0	0	0	0	0	0	0.441826	0.673968	0.47532	0.110701	0	0	0	0	0	0	0	0	0	0	0	0	0	0	0.0827472	0	0	0	0.0317561	0	0.0393236	0	0	0	0	0	0	0
Modestobacter	0.0745156	0.202737	0.212014	0	0	0.044082	0	0	0	0	0	0	0	0	0	0	0	0	0	0	0	0	0	0	0	0	0	0	0	0	0	0.128755	0.0786473	0.0376364	0.827166	0	0	0	0	0
unclassified Methylophilaceae	0	0	0	0	0	0	0	0	0	0	0	0	0.738151	0.100251	0.0637755	0.159872	0	0	0	0	0	0	0	0	0	0	0.330989	0	0	0	0	0	0.117971	0	0	0.0514668	0	0	0.171723	0
Massilia	0	0	0	0	0	0	0	0	0	0	0	0	0.03885	0	0	0	0	0	0	0	0.0499625	0.0619771	0.0987817	0.103842	0.0710227	0	0.0413736	0.0764526	0.627287	0.0316957	0	0.343348	0.196618	0	0	0	0	0	0	0
Aminobacter	0	0	0	0	0	0	0	0	0	0	0	0	0	0	0	0	0	0	0.0486145	0	0	0	0	0	0	0	0	0	0	0.348653	0	0	0	0	0.17414	0.514668	0	0.0339905	0.057241	0.0727273
Roseivivax	0.149031	0	0.176678	0	0	0.528984	0	0	0	0	0	0	0	0	0	0	0	0	0	0	0	0	0	0	0	0	0	0	0	0	0	0	0.0393236	0	0.043535	0.102934	0	0.203943	0	0
Parasegetibacter	0	0	0	0.0394477	0	0	0	0	0	0	0	0	0.03885	0	0.829082	0.0532907	0	0.0263574	0	0	0	0	0	0	0	0	0	0	0	0	0	0	0	0	0	0	0	0.237933	0	0
Loktanella	0	0	0	0	0.0632111	0	0	0	0	0	0	0	0	0	0	0	0	0	0	0	0	0	0	0	0	0	0.0413736	0	0	0	0	0	0.393236	0	0	0	0.023116	0.7138	0	0
Stella	0	0	0	0	0	0	0	0	0.0736377	0.168492	0.365631	0.184502	0	0	0	0	0	0	0	0	0	0	0	0	0	0	0.0413736	0	0	0	0	0	0.117971	0	0	0	0	0.067981	0	0
Nannocystis	0	0	0	0	0.189633	0	0	0.0818107	0	0	0	0	0	0	0	0	0	0	0	0	0.0249813	0	0	0	0.0355114	0	0	0	0.0522739	0	0	0	0	0	0	0	0.023116	0.407886	0.114482	0.0727273
unclassified Bacilli	0	0	0	0	0	0	0	0.0818107	0	0	0	0	0	0	0	0	0	0	0.0243072	0	0.124906	0.309885	0.164636	0.0519211	0.142045	0.10442	0	0.229358	0.104548	0	0.127024	0	0	0	0	0	0	0	0	0
Vasilyevaea	0	0	0	0	0	0	0	0	0	0	0	0	0	0	0.0637755	0	0	0	0	0	0.0249813	0	0	0.0519211	0	0	0.0413736	0	0	0	0	0	0.196618	0.0752729	0.304745	0	0	0	0.171723	0
unclassified Alcaligenaceae	0	0	0	0	0	0	0	0	0	0.084246	0.182815	0.0369004	0	0	0	0	0	0	0	0	0	0.0309885	0	0.259605	0	0.0696136	0	0	0	0	0	0	0.0393236	0.188182	0.043535	0	0	0.101971	0	0
Tissierella	0	0	0	0	0	0	0	0	0	0	0	0	0	0	0	0	0	0.0263574	0	0.0331785	0.0249813	0.0929656	0.0987817	0	0.0355114	0.10442	0	0.0382263	0.418191	0.0633914	0	0	0	0	0	0.102934	0	0	0	0
Anaerobacter	0.0745156	0	0.106007	0.0394477	0.0632111	0	0	0.136351	0	0	0	0	0	0	0.0637755	0	0	0	0	0	0	0	0	0	0	0	0	0	0.0522739	0	0.0952683	0.171674	0	0	0	0	0	0	0	0
Sphingosinicella	0	0	0	0	0	0	0	0.0272702	0	0	0	0	0	0	0	0	0	0	0	0	0	0	0	0	0	0	0.0413736	0	0	0	0	0	0.196618	0	0.34828	0	0.11558	0	0.057241	0.0363636
Nocardiopsis	0	0	0	0	0	0	0	0.0272702	0	0	0	0	0	0	0	0	0	0	0	0	0.224831	0.0929656	0.131709	0.415369	0.0355114	0.174034	0	0.0382263	0	0	0	0	0	0	0	0.102934	0	0	0.057241	0
Aerococcus	0	0	0.0353357	0	0	0	0	0.218162	0	0	0	0	0	0	0	0	0	0	0	0	0.0249813	0	0.164636	0.259605	0.106534	0.0696136	0	0.0382263	0	0	0	0	0	0	0	0.1544	0	0	0	0
Byssovorax	0	0	0	0	0	0	0	0	0	0.168492	0	0.147601	0.19425	0	0	0	0	0	0	0	0	0	0	0	0	0	0	0	0	0	0.127024	0	0	0	0	0	0	0	0.057241	0
Aeromicrobium	0	0	0	0	0	0	0	0	0	0	0	0	0	0	0.0318878	0	0	0	0.0243072	0	0.0499625	0.154943	0.3622	0.103842	0.142045	0.10442	0	0.229358	0.0522739	0	0	0	0	0	0	0	0	0	0	0
Arenimonas	0	0	0	0	0.505689	0	0	0	0.0368189	0	0	0	0	0	0	0	0	0	0	0	0	0	0.0329272	0	0	0	0	0	0	0	0	0	0.117971	0	0	0	0	0	0	0
Escherichia_Shigella	0	0	0	0.0788955	0	0	0	0	0	0	0	0	0	0	0	0	0	0	0	0	0.0249813	0	0.0329272	0	0.0710227	0	0	0	0	0	0.0317561	0.472103	0	0	0	0	0.023116	0	0	0
unclassified Lactobacillales	0	0	0	0	0	0.022041	0	0	0	0	0	0	0	0	0	0	0	0	0	0.066357	0.0499625	0.0309885	0.131709	0	0.106534	0.174034	0	0.114679	0.209096	0.0316957	0.0317561	0	0	0	0	0	0	0	0	0
Curvibacter	0	0	0	0	0	0	0	0	0.0368189	0	0.0365631	0	0	0.451128	0.0318878	0	0	0	0	0	0	0	0	0	0	0	0	0	0	0	0.0317561	0	0	0	0	0	0	0.067981	0	0
Inhella	0	0	0	0	0	0	0	0	0.184094	0.084246	0.0365631	0.0369004	0.0777001	0	0	0	0	0	0	0	0	0	0	0	0	0	0	0	0	0	0	0	0.117971	0	0	0	0.023116	0.0339905	0.057241	0
unclassified Cellulomonadaceae	0.149031	0	0.0706714	0	0	0	0	0.109081	0	0	0	0	0	0	0	0	0	0	0	0	0	0	0.0658545	0	0	0	0	0	0.209096	0	0	0.0429185	0	0	0	0	0	0	0	0
Planococcaceae_incertae_sedis	0	0	0	0	0	0	0	0	0	0	0	0	0	0	0	0.0532907	0.0257334	0.0790722	0	0	0.149888	0	0.0329272	0.311526	0.0355114	0.0348068	0	0.114679	0	0	0	0	0.0393236	0	0.043535	0	0	0	0	0
Salinisphaera	0	0	0.106007	0	0	0	0	0.136351	0	0	0	0	0	0	0	0.0266454	0	0	0	0	0	0	0	0	0	0	0	0	0	0	0	0	0	0	0	0.257334	0	0	0	0
unclassified Veillonellaceae	0	0	0	0	0	0	0	0.0272702	0	0	0	0	0	0.0501253	0	0	0	0	0	0	0.0499625	0.0309885	0.0987817	0.155763	0.0710227	0.0348068	0	0.152905	0.0522739	0	0	0.0429185	0	0	0	0	0	0	0	0
Azoarcus	0	0	0	0	0	0	0	0	0.0368189	0.126369	0.0365631	0.0738007	0.03885	0	0	0	0	0	0	0	0.0249813	0	0	0	0	0	0.0413736	0	0	0	0	0	0	0	0	0	0	0	0.114482	0
Algoriphagus	0	0	0	0	0	0	0	0.0272702	0.0368189	0.042123	0	0	0	0	0	0	0	0	0	0	0	0	0	0	0.0355114	0	0	0	0	0	0	0	0.314589	0	0	0	0	0	0	0
Serpens	0	0	0	0	0	0	0	0	0	0	0	0	0	0	0	0.0266454	0	0	0	0	0	0.185931	0.131709	0	0.0710227	0.174034	0	0	0	0	0	0	0	0	0.0870701	0	0	0	0	0.0363636
Schlegelella	0	0.0506842	0.106007	0	0	0	0	0.0272702	0	0	0	0	0.0777001	0	0.0318878	0.0799361	0	0	0	0.0331785	0	0	0	0	0	0	0	0	0	0	0	0	0	0	0	0	0	0	0	0
Olsenella	0	0	0	0	0	0.176328	0	0	0	0	0	0	0	0	0.0318878	0	0	0	0	0	0	0.0619771	0.0329272	0.0519211	0.0710227	0	0	0.0764526	0	0	0	0	0	0	0.043535	0	0	0	0	0
Armatimonas_Armatimonadetes_gp1	0	0	0	0.0394477	0	0	0	0	0	0	0	0	0	0	0.0956633	0	0	0	0	0	0	0	0.0658545	0	0	0	0	0	0.209096	0	0	0	0	0	0	0	0	0	0	0
unclassified Bacillaceae_1	0	0	0	0	0	0	0	0	0	0	0	0	0.0777001	0	0	0	0	0	0	0	0.0249813	0.0309885	0.0987817	0	0.0710227	0	0	0.0764526	0	0	0.0635122	0	0	0	0	0	0.023116	0.0339905	0	0
unclassified Nannocystaceae	0	0	0	0	0	0	0	0	0	0.042123	0.0731261	0	0.1554	0	0	0	0	0	0	0	0	0.0619771	0.0329272	0	0	0	0	0	0	0	0	0	0	0	0	0	0.023116	0	0	0
unclassified Verrucomicrobia	0	0	0	0	0	0	0	0	0	0	0	0	0	0.0501253	0	0	0	0.0527148	0	0	0	0	0	0.207684	0	0	0	0	0	0	0.0952683	0	0	0	0	0	0	0	0	0
unclassified Dermatophilaceae	0	0	0	0.0788955	0	0	0	0	0	0	0	0	0	0	0	0	0	0	0	0	0.0749438	0	0	0	0	0.0348068	0	0	0	0	0	0	0.0393236	0	0	0	0	0	0	0.109091
unclassified Nocardiaceae	0	0	0.0353357	0	0	0	0	0	0	0	0	0	0	0	0	0	0	0.131787	0	0	0	0	0.0658545	0.0519211	0.0355114	0	0	0	0	0	0	0	0	0	0	0	0	0.0339905	0	0
unclassified Rhodospirillaceae	0	0	0	0.0788955	0	0	0	0	0	0	0	0.0738007	0	0	0	0	0	0	0	0	0	0	0	0	0	0.0348068	0	0.0382263	0	0	0	0	0	0	0	0	0	0	0.057241	0
unclassified Pseudomonadaceae	0	0	0	0	0	0	0	0	0	0	0	0.0369004	0	0	0	0	0	0	0	0	0	0	0.0987817	0	0	0	0	0	0	0	0	0.0429185	0	0	0	0	0	0.067981	0	0
unclassified Methylococcaceae	0	0	0	0	0	0	0	0	0.0736377	0.042123	0.0365631	0.0369004	0	0	0	0	0	0.0263574	0	0	0	0	0	0	0	0	0	0	0	0	0	0	1.02241	2.7851	0.0870701	0	0	0	0	0
Thermoanaerobacterium	0.0745156	0.304105	0.424028	0.118343	0.316056	1.12409	0.0842933	0.0818107	0	0	0	0	0	0	0	0	0	0	0	0	0	0	0	0	0	0	0	0	0.0522739	0	0.285805	0.0858369	0	0	0	0	0	0	0	0
Oscillibacter	0	0	0	0	0	0	0	0	0	0	0	0	0	0	0	0	0	0	0	0	0.424681	0.712736	0.724399	0.259605	0.710227	0.487296	0	0.496942	0	0	0	0	0	0	0	0.360268	0	0.0339905	0	0
Nitriliruptor	0	0	0	0	0	0	0	0	0	0	0	0	0	0	0	0	0	0	0	0	0.424681	0.495817	0.724399	0.46729	0.674716	0.626523	0	0.611621	0	0	0	0	0	0	0	0.0514668	0.0462321	0.0339905	0.057241	0
Jeotgalicoccus	0	0	0	0	0	0	0	0	0	0	0	0	0	0	0	0	0	0	0	0	0.249813	0.557794	0.3622	0.103842	0.852273	0.556909	0	0.152905	0	0.0316957	0.0635122	0.515021	0	0	0	0.102934	0	0	0	0
Nesterenkonia	0	0	0	0	0	0	0	0.0818107	0	0	0	0	0	0	0	0	0	0	0	0	0.59955	0.309885	0.395127	0.155763	0.461648	0.76575	0	0.611621	0	0	0	0	0	0	0	0	0.023116	0	0	0
unclassified Chloroflexaceae	0	0	0	0	0	0	0	0	0	0	0	0.0738007	0.03885	0	0.0637755	1.22569	0	0	0	0	0	0	0	0	0	0	0	0	0	0	0	0	0	0	0	0	0	0.067981	0	0
unclassified Chloroflexi	0	0	0	0	0	0	0	0.0545405	0.0368189	0	0.0365631	0	0.621601	0	0.0318878	0.506262	0	0	0	0	0	0	0	0	0	0	0	0	0	0	0	0	0	0	0	0	0	0	0	0
Rhodocytophaga	0.149031	0	0	0	0	0	0	0	0	0	0	0	0.0777001	0	0.318878	0.133227	0	0	0	0.431321	0	0	0	0	0	0	0	0	0	0	0	0	0	0	0	0	0	0	0	0
Marinospirillum	0	0	0	0	0	0	0	0.0272702	0	0	0	0	0	0	0	0	0	0	0	0	0.0249813	0	0	0	0	0	0	0	0.679561	0	0.317561	0	0	0	0	0	0	0	0	0
Salinimicrobium	0	0	0.459364	0	0	0	0	0	0	0	0	0	0	0	0.0318878	0.213163	0	0	0	0	0.0249813	0.0929656	0.131709	0	0.0710227	0.208841	0	0	0	0	0	0	0	0	0	0	0	0	0	0
Herbaspirillum	0	0	0	0	0	0	0	0	0	0	0	0	0	0	0	0	0	0	0	0.066357	0	0.0309885	0	0.623053	0	0	0	0	0	0	0	0.515021	0	0	0	0	0	0	0	0
Hydrogenobacter	0.298063	0	0	0.0788955	0.0632111	0	0	0	0	0	0	0	0	0	0	0	0	0	0	0	0	0	0	0	0	0	0	0	0.418191	0	0	0.0429185	0	0	0	0	0	0	0	0
Kytococcus	0	0	0	0.236686	0	0	0	0	0	0	0	0	0	0	0	0	0	0	0	0	0	0	0	0	0	0	0	0	0.0522739	0.158479	0	0	0	0	0	0.360268	0	0	0	0
unclassified Halomonadaceae	0	0	0	0	0.0632111	0	0	0	0	0	0	0	0	0	0	0	0	0	0	0	0	0	0.0987817	0.0519211	0.0710227	0	0	0	0	0	0	0	0.589855	0.0376364	0	0	0	0	0	0
Haliscomenobacter	0	0	0	0	0	0	0	0	0	0	0	0	0	0	0	0	0	0	0	0	0	0	0	0	0	0	0.413736	0	0	0	0	0	0.275265	0	0	0	0	0	0.228964	0
Idiomarina	0	0	0	0	0	0	0	0.0818107	0	0	0	0	0	0	0	0	0	0	0	0	0	0.0619771	0.0329272	0	0	0.0348068	0	0	0	0	0	0	0	0.489274	0.043535	0	0	0	0	0
Caldilinea	0	0	0	0	0	0	0	0	0.184094	0.042123	0.146252	0.184502	0.0777001	0	0	0	0	0	0	0	0	0.0619771	0	0	0	0	0	0	0	0	0	0	0	0	0	0	0	0	0	0
Adhaeribacter	0	0	0	0	0	0	0	0	0	0	0	0	0.11655	0	0	0	0	0	0.364609	0	0	0	0	0	0	0	0	0	0	0	0	0.171674	0	0	0	0	0	0	0	0
Flavisolibacter	0	0	0	0	0	0	0	0	0	0	0	0	0	0	0	0	0	0.0527148	0	0.464499	0	0.0619771	0	0	0.0355114	0.0696136	0	0	0	0	0	0	0	0	0	0	0	0.0339905	0	0
unclassified Clostridia	0	0	0.0353357	0	0	0	0	0	0.0368189	0	0	0	0	0	0	0	0	0	0	0	0.0249813	0.0929656	0.197563	0.311526	0.24858	0.10442	0	0	0	0	0	0	0	0	0	0	0	0	0	0
Persicitalea	0.149031	0.0506842	0.0706714	0.0788955	0	0	0	0	0	0	0	0	0	0	0	0	0.102934	0.0263574	0	0	0	0	0	0	0	0	0	0	0	0	0	0	0	0	0	0	0	0.0339905	0	0.0363636
Mesorhizobium	0	0.0506842	0.0706714	0	0	0	0	0	0	0	0	0	0	0	0.0318878	0	0	0.10543	0.218765	0.0331785	0	0	0	0	0	0	0	0	0	0	0	0	0	0	0	0	0	0	0	0
Propionivibrio	0	0	0	0	0	0	0	0.245432	0	0.042123	0.109689	0	0	0	0	0	0	0	0	0	0	0	0	0	0	0	0.0413736	0	0	0	0	0	0	0	0	0	0	0	0	0
unclassified Corynebacteriaceae	0	0	0	0	0	0	0	0	0	0	0	0	0	0	0	0	0	0	0.0486145	0.0331785	0	0	0	0	0.0355114	0	0	0	0	0	0	0	0	0	0	0.308801	0	0	0	0
Klebsiella	0	0	0	0	0.189633	0	0	0	0	0	0	0	0	0	0	0	0	0.10543	0	0.066357	0	0	0	0	0	0	0	0	0	0	0	0	0.0393236	0	0	0	0	0	0	0
Zavarzinella	0	0	0	0	0	0	0	0	0	0	0	0.0738007	0.19425	0	0	0	0.0772002	0	0.0486145	0	0	0	0	0	0	0	0	0	0	0	0	0	0	0	0	0	0	0	0	0
unclassified Rhodocyclaceae	0	0	0	0	0	0	0	0	0	0.126369	0.0731261	0.0738007	0.0777001	0	0	0	0	0	0	0	0	0	0	0	0	0	0	0	0	0	0.0317561	0	0	0	0	0	0	0	0	0
unclassified Clostridiales_Incertae_Sedis_XIII	0	0	0.0353357	0	0	0	0	0	0	0	0	0	0	0	0	0	0	0	0	0	0.0749438	0.0619771	0.131709	0	0.0355114	0.0696136	0	0.0382263	0	0.0633914	0.0635122	0	0	0	0	0	0	0	0	0
Agrococcus	0	0	0	0	0	0	0	0	0	0	0	0	0	0	0	0	0	0	0	0	0.0749438	0.0619771	0.0987817	0	0.106534	0	0	0	0	0.158479	0	0	0	0	0	0	0	0	0	0.0363636
Enhydrobacter	0	0	0	0.197239	0	0	0	0	0	0	0	0	0	0	0	0.0532907	0	0	0	0	0.0499625	0	0	0.103842	0	0	0	0.0382263	0	0	0	0	0	0	0	0	0	0	0	0
unclassified Sphingobacteriaceae	0	0	0	0	0	0	0	0	0	0	0	0	0	0	0.0318878	0	0	0	0	0	0.0249813	0.0309885	0.0329272	0.259605	0.0355114	0.0348068	0	0.0382263	0	0	0	0	0	0	0	0	0.0462321	0.0339905	0	0
Chitinimonas	0	0	0	0	0	0	0	0	0	0	0	0	0	0	0	0	0	0	0	0	0	0	0	0	0	0	0.0827472	0	0.104548	0	0	0	0	0	0	0	0	0.169952	0	0
Nitrobacter	0	0	0	0	0	0	0	0	0	0	0	0	0	0	0	0	0	0.0790722	0	0.0331785	0	0	0	0	0	0	0.0413736	0	0	0	0	0	0	0	0	0	0	0	0	0.181818
unclassified Coriobacteriaceae	0	0	0	0	0	0	0	0	0	0	0	0	0	0	0	0.0266454	0	0	0	0	0.0249813	0.0619771	0.0329272	0.0519211	0.0710227	0.10442	0	0	0	0	0	0	0	0	0	0	0	0	0.114482	0
Wenxinia	0	0	0.212014	0	0	0	0	0	0	0	0	0	0	0	0.0318878	0	0	0	0	0	0	0	0	0	0	0	0	0	0	0	0	0	0	0	0	0	0	0.067981	0	0
Rhodococcus	0	0	0	0	0	0	0	0	0	0	0	0	0.03885	0	0	0	0.0257334	0	0	0	0	0.0309885	0	0.155763	0	0.10442	0.0827472	0.114679	0	0	0	0	0	0	0	0	0	0	0	0
unclassified Cyclobacteriaceae	0	0	0	0	0	0	0	0	0	0	0	0	0	0	0.191327	0	0	0	0	0	0	0	0	0	0	0.0348068	0	0	0	0	0	0	0.0786473	0	0	0	0	0	0	0
Blastochloris	0	0	0	0	0	0	0	0	0	0	0.0365631	0.110701	0.11655	0	0	0	0	0	0	0	0	0	0	0	0	0.0348068	0	0	0	0	0	0	0	0	0	0	0	0	0	0
Burkholderia	0	0	0	0	0	0	0	0	0	0	0	0	0	0.0501253	0	0	0.1544	0.0263574	0	0	0	0	0	0	0	0	0	0	0	0.0316957	0	0	0	0	0	0	0	0	0	0
Anaerosphaera	0	0	0	0	0	0	0	0	0	0	0	0	0	0	0	0	0.0514668	0	0	0	0.0999251	0	0	0	0	0	0	0	0	0	0	0	0	0	0	0.1544	0	0	0	0
Gp17	0	0	0	0	0	0	0	0.0272702	0.0368189	0	0	0	0	0	0	0	0	0	0	0	0	0	0	0	0	0	0	0	0	0	0.190537	0	0	0	0	0	0	0	0	0
unclassified Pseudomonadales	0	0	0	0	0	0	0	0	0	0	0	0	0.03885	0	0	0	0.102934	0	0	0.0331785	0	0	0.0987817	0	0.0355114	0	0	0	0	0	0	0	0	0	0	0	0	0	0	0
Caulobacter	0	0	0	0	0	0	0	0	0	0	0	0	0	0	0.0318878	0.0532907	0	0.10543	0	0	0	0	0	0	0	0	0	0	0	0	0	0	0	0	0	0.0514668	0	0	0	0
unclassified Cystobacteraceae	0	0	0	0	0	0	0	0	0	0.126369	0	0	0	0	0	0	0	0	0	0	0	0	0	0.0519211	0	0	0	0	0	0	0	0	0.0786473	0	0	0	0	0	0	0
Rhizomicrobium	0	0	0	0	0	0	0	0	0	0	0	0	0	0	0.0318878	0	0	0	0	0	0	0	0	0	0	0	0.206868	0	0	0	0	0	0.0393236	0	0.043535	0	0	0	0	0
Tepidimicrobium	0	0.101368	0	0	0	0	0	0	0	0	0	0	0	0	0.0318878	0	0	0	0	0	0	0.0309885	0.0329272	0.103842	0	0	0	0	0	0	0	0	0	0	0	0	0	0	0	0
Luteolibacter	0	0	0	0	0	0	0	0	0.0736377	0.042123	0	0.0369004	0.03885	0	0	0	0	0	0.0243072	0	0	0	0	0	0	0	0	0	0	0	0	0	0	0	0	0	0	0	0	0
Cloacibacterium	0	0	0	0	0	0	0	0	0	0.042123	0	0.0738007	0	0	0	0	0	0	0	0	0	0	0.0329272	0	0	0	0	0	0	0	0.0635122	0	0	0	0	0	0	0	0	0
Haloferula	0	0	0	0	0	0	0	0.0545405	0	0	0	0	0	0	0	0	0	0	0	0	0	0	0	0	0	0	0.0413736	0	0	0	0	0	0	0	0	0	0	0.0339905	0	0.0727273
Pedobacter	0	0	0	0	0	0	0	0	0	0	0	0	0	0	0	0	0	0	0	0	0	0	0	0	0	0.0348068	0	0	0	0	0	0	0.117971	0	0	0	0.0462321	0	0	0
Bifidobacterium	0	0	0.0353357	0	0	0	0	0	0	0	0	0	0	0	0	0	0	0	0.0243072	0	0	0	0.0658545	0.103842	0.0355114	0.0348068	0	0	0	0	0	0	0	0	0	0	0	0	0	0
Aeromonas	0	0.0506842	0	0	0	0	0	0	0	0	0	0	0	0	0	0	0	0	0	0.0995355	0	0	0	0.0519211	0	0	0	0	0	0	0	0	0	0	0	0	0	0	0	0
Methylophaga	0	0	0	0	0	0	0	0	0	0	0	0	0	0	0	0	0	0	0	0	0	0	0.0658545	0	0	0	0	0	0	0	0	0	0	0.0376364	0.043535	0	0.023116	0.0339905	0	0
unclassified Beijerinckiaceae	0	0	0	0	0	0	0	0	0	0	0	0	0	0	0.0318878	0	0.0257334	0	0.0486145	0	0	0	0	0.103842	0	0	0	0	0	0	0	0	0	0	0	0	0	0	0	0
unclassified Flavobacteriales	0	0	0	0	0	0	0	0	0.0368189	0	0	0	0.03885	0	0	0	0	0	0	0	0.0249813	0.0309885	0	0.0519211	0	0	0.0413736	0	0	0	0	0	0	0	0	0	0	0	0	0
unclassified Oceanospirillales	0	0	0	0	0	0	0	0	0.0368189	0	0	0	0	0	0	0	0	0	0	0	0	0	0	0	0	0	0	0	0	0	0.0317561	0	0.0786473	0	0	0	0	0	0	0
unclassified Geodermatophilaceae	0	0	0.0706714	0.0394477	0	0	0	0	0	0	0	0	0	0	0	0	0	0	0.0243072	0	0.0249813	0	0	0	0	0	0	0	0	0	0	0	0	0	0	0	0	0	0	0
Gordonia	0	0	0	0	0	0	0	0	0	0	0	0	0	0.0501253	0	0	0	0	0.0243072	0	0.0499625	0	0	0	0	0.0348068	0	0	0	0	0	0	0	0	0	0	0	0	0	0
Oceanobacillus	0	0	0	0	0	0	0	0	0	0	0	0	0	0.0501253	0	0	0.0257334	0	0	0	0	0	0	0	0	0.0696136	0	0	0	0	0	0	0	0	0	0	0	0	0	0
Planctomyces	0	0	0	0	0	0	0	0.0272702	0	0	0	0.0369004	0.03885	0	0	0	0	0	0	0	0	0	0	0	0	0	0	0	0	0	0	0	0	0	0	0	0	0	0	0
unclassified Caulobacterales	0	0	0	0	0	0	0	0	0	0	0	0	0	0	0	0	0	0	0	0	0	0.0309885	0	0	0	0	0	0	0	0	0.0317561	0	0.0393236	0	0	0	0	0	0	0
unclassified Brucellaceae	0	0	0	0	0	0	0	0	0	0	0	0	0	0	0.0318878	0	0	0	0.0243072	0	0.0249813	0.0309885	0	0	0	0	0	0	0	0	0	0	0	0	0	0	0	0	0	0
unclassified Rhizobiaceae	0	0	0	0	0	0	0.0280978	0	0	0	0	0	0	0	0	0.0266454	0.0257334	0	0	0	0	0	0	0	0	0	0	0	0	0	0	0	0	0	0	0	0	0	0	0
Craurococcus	0	0	0	0	0	0	0	0	0	0	0	0	0	0	0	0.0266454	0	0	0.0243072	0	0	0	0	0	0	0.0348068	0	0	0	0	0	0	0	0	0	0	0	0	0	0
Geothrix	0	0	0	0	0.379267	0	7.89548	0.327243	0	0.042123	0	0	0	0	0	0	0	0	0	0	0	0	0	0	0	0	0	0	0	0	0	0	0	0	0	0	0	0	0	0
Bhargavaea	0	0	0	0	0	1.01389	0	0	0	0	0	0	0	0	0	0	0	0	0	0	0.19985	0.278897	0.263418	0.259605	0.568182	0.696136	0	0.879205	0	0	0	0	0	0	0	0	0	0	0	0
Belnapia	0	0	0	0	0	0	0	0	0	0	0	0	0	0.250627	0.0637755	0.159872	0.257334	0	0.170151	1.16125	0	0	0	0	0	0	0	0	0	0	0	0	0	0	0	0	0	0	0	0
Naxibacter	0	0	0	0	2.02276	0	0	0	0	0	0	0	0	0	0	0	0	0	0	0	0.0249813	0	0	0	0	0	0	0	0	0	0	0	0	0	0	0	0	0	0	0
unclassified Micromonosporaceae	0	0	0	0	0	0	0	0	0	0	0	0	0	0.85213	0	0.826006	0	0	0	0	0.0249813	0.0619771	0.0658545	0.0519211	0.0710227	0.0696136	0	0	0	0	0	0	0	0	0	0	0	0	0	0
Thiobacillus	0	0	0	0	0	0	1.2925	0.0818107	0.0368189	0	0	0	0	0	0	0	0	0	0	0	0	0	0	0	0	0	0	0	0	0	0	0	0	0	0	0	0	0	0	0
unclassified Bacteroidales	0	0	0	0	0	0	0	0	0	0	0	0	0	0	0.0318878	0	0	0	0	0	0.19985	0.402851	0.691472	0.207684	0.213068	0.626523	0	0.382263	0	0	0	0	0	0	0	0	0	0	0	0
Kaistia	0	0	0	0	0	0	0	0	0.184094	0.463353	0	0.258303	0.19425	0	0	0	0	0	0	0	0	0	0	0	0	0	0	0	0	0	0	0	0	0	0	0	0	0	0	0
Dechloromonas	0	0	0	0	0.252845	0	0.421467	0.327243	0	0	0.0731261	0	0	0	0	0	0	0	0	0	0	0	0	0	0	0	0	0	0	0	0	0	0	0	0	0	0	0	0	0
Salimicrobium	0	0	0	0	0	0	0	0.0272702	0	0	0	0	0	0	0	0	0	0	0	0	0	0	0	0	0	0	0	0	0	0	0	0	0	0	0	1.02934	0	0	0	0
Alistipes	0	0	0	0	0	0	0	0	0	0	0	0	0	0	0	0	0	0	0	0	0.124906	0.185931	0.493908	0.103842	0.106534	0.10442	0	0.114679	0.209096	0	0	0	0	0	0	0	0	0	0	0
Atopococcus	0.447094	0.152053	0.0353357	0	0	0	0	0	0	0	0	0	0	0	0	0	0.0257334	0	0	0.0995355	0	0	0	0	0	0	0	0	0	0	0	0	0	0	0	0	0	0	0	0
Anaerovorax	0	0	0	0	0	0	0	0	0	0	0	0	0	0	0	0	0.0257334	0	0	0	0.124906	0.185931	0.131709	0.415369	0.0710227	0.382875	0	0.152905	0	0	0	0	0	0	0	0	0	0	0	0
Solibacillus	0	0	0	0	0	0	0	0	0	0	0	0	0	0	0	0	0	0	0	0	0.0749438	0	0.0987817	0.46729	0.24858	0.0348068	0	0.229358	0.104548	0.0316957	0.0317561	0	0	0	0	0	0	0	0	0
Sulfitobacter	0	0	0	0	0	0	0	0.0272702	0	0	0	0	0	0	0	0	0	0	0	0	0	0	0	0	0	0	0	0	0	0	0	0	0	0	0	0	0.0693481	0.475867	0	0
Rhodopirellula	0	0	0	0	0	0	0	0	0	0	0	0	0	0	0	0	0	0	0	0	0.0749438	0	0.0987817	0	0.142045	0	0.0413736	0.0382263	0	0	0	0	0	0	0	0	0	0	0.286205	0.0727273
Thiocapsa	0	0	0	0	0	0	0	0	0.33137	0	0	0.0369004	0.11655	0	0	0	0	0	0	0	0	0	0	0	0	0	0	0	0	0	0	0	0	0	0	0	0	0	0	0
Lactobacillus	0	0	0	0	0	0	0	0	0	0	0	0	0	0	0	0	0	0	0	0	0.0249813	0.0309885	0.131709	0	0.0710227	0.0348068	0	0.152905	0.0522739	0	0.0317561	0.171674	0	0	0	0	0	0	0	0
unclassified Pasteurellaceae	0	0	0	0	0	0	0.196684	0	0	0	0	0	0	0	0	0	0	0	0	0	0	0	0	0.311526	0	0.0696136	0	0	0	0	0	0	0	0	0	0	0	0	0	0
Chloroflexus	0	0	0	0	0	0	0	0	0	0	0.0365631	0	0.34965	0	0	0	0	0	0	0	0	0	0	0	0	0	0	0	0	0	0	0	0	0	0	0	0	0	0	0
Diaphorobacter	0	0	0	0	0	0	0	0.0818107	0	0	0	0	0	0	0	0	0.0772002	0	0.0729217	0.132714	0	0	0	0	0	0	0	0	0	0	0	0	0	0	0	0	0	0	0	0
Pontibacter	0	0	0	0	0	0	0	0	0	0	0	0	0	0.200501	0	0	0	0	0	0	0.0249813	0.0309885	0	0.103842	0.0355114	0.0696136	0	0.0382263	0	0	0	0	0	0	0	0	0	0	0	0
unclassified Neisseriaceae	0	0	0	0	0.252845	0	0	0.0545405	0	0	0.0365631	0	0	0	0	0	0	0	0	0	0	0	0	0	0	0	0	0	0	0	0	0	0	0	0	0	0	0	0	0
Blastomonas	0	0	0	0	0	0	0	0	0	0	0	0	0	0	0	0	0.0514668	0	0	0.0331785	0	0	0	0	0	0	0	0	0.209096	0	0	0.0429185	0	0	0	0	0	0	0	0
Sporacetigenium	0	0	0	0	0	0	0	0	0	0	0	0	0	0	0	0	0	0	0	0	0.0249813	0.0929656	0.0329272	0.207684	0.142045	0.0348068	0	0.0382263	0	0	0	0	0	0.0376364	0	0	0	0	0	0
Paenibacillus	0	0	0	0	0	0	0	0	0	0	0	0	0.11655	0	0	0.0266454	0	0	0	0	0.0749438	0.0619771	0.0658545	0.0519211	0	0.0696136	0	0	0	0	0	0	0	0	0	0	0	0	0	0
Arcobacter	0	0	0	0	0	0	0	0	0	0	0	0	0	0	0	0	0	0	0	0	0	0	0.0329272	0	0	0	0	0	0.156822	0	0	0.128755	0	0	0	0	0	0	0	0
Fervidobacterium	0	0	0	0	0	0	0	0.109081	0	0	0	0	0	0	0	0	0	0	0	0	0	0	0	0	0	0	0	0	0.104548	0	0	0.0858369	0	0	0	0	0	0	0	0
Fibrisoma	0	0	0	0	0	0	0	0.136351	0	0	0	0	0	0.150376	0	0	0	0	0	0	0	0	0	0	0	0	0	0	0	0	0	0	0	0	0	0	0	0	0	0
Sanguibacter	0	0	0	0	0	0	0	0	0	0	0	0	0.03885	0	0	0	0	0	0	0	0	0	0.0329272	0.103842	0.142045	0.174034	0	0.0382263	0	0	0	0	0	0	0	0	0	0	0	0
Lactococcus	0	0	0	0	0	0	0	0	0	0	0	0	0	0.250627	0	0	0	0	0.0243072	0	0	0	0	0	0	0	0	0	0	0	0	0	0	0	0	0	0	0	0	0
Microvirga	0	0	0	0	0	0	0	0	0	0	0	0	0	0	0	0	0	0	0	0	0.0249813	0.123954	0.0329272	0.103842	0	0.0696136	0	0.0382263	0	0	0	0	0	0	0	0	0	0	0	0.0727273
SR1_genera_incertae_sedis	0	0	0	0	0	0	0	0	0	0	0	0	0	0.200501	0	0	0	0	0	0	0	0	0	0	0	0	0	0	0.0522739	0	0	0	0	0	0	0	0	0	0	0
Chromohalobacter	0	0	0	0	0	0	0	0	0	0	0	0	0	0	0	0	0.0257334	0	0	0	0	0	0	0	0	0	0	0	0	0	0	0	0	0.225819	0	0	0	0	0	0
Prauserella	0	0	0	0	0	0	0	0	0	0	0	0	0	0	0	0	0.0772002	0	0	0	0.0499625	0.0309885	0	0.155763	0.0355114	0	0	0.0764526	0	0	0	0	0	0	0	0	0	0	0	0
Zhihengliuella	0	0	0	0	0	0	0	0	0	0	0	0	0	0	0	0	0	0	0	0	0	0.0619771	0.0658545	0	0	0.243648	0	0	0.0522739	0	0	0	0	0	0	0	0	0	0	0
Guggenheimella	0	0	0	0	0	0	0	0	0	0	0	0	0	0	0	0	0	0	0	0	0	0	0	0.0519211	0	0.10442	0	0	0.156822	0	0	0	0	0	0	0	0	0	0	0
Methylotenera	0	0	0	0	0	0	0	0	0	0	0	0	0	0	0	0	0	0	0	0	0	0	0	0	0	0	0	0	0	0	0	0	0.0786473	0	0	0.102934	0.0462321	0	0	0
Enterobacter	0	0	0	0	0	0	0	0	0	0	0	0	0	0	0	0.0532907	0	0	0	0	0	0	0	0	0	0	0	0	0	0	0	0.171674	0	0	0	0	0	0	0	0
Pseudofulvimonas	0	0	0	0	0.189633	0	0	0	0	0	0	0	0	0	0	0	0	0	0	0	0	0	0.0329272	0	0.0355114	0	0	0	0	0	0	0	0	0	0	0	0	0	0	0
Exiguobacterium	0	0	0	0	0	0	0	0.136351	0	0	0	0	0	0	0	0	0	0	0	0	0.0249813	0	0.0329272	0	0.0355114	0	0	0.0764526	0	0	0	0	0	0	0	0	0	0	0	0
Vitellibacter	0	0	0	0	0	0	0	0	0	0	0	0	0	0	0	0	0	0	0	0	0	0.0309885	0	0	0	0	0	0	0	0	0	0	0.0786473	0.112909	0	0	0	0	0	0
unclassified Thermomicrobia	0	0	0	0	0	0	0	0	0.0736377	0.042123	0.0365631	0.0369004	0	0	0	0	0	0	0	0	0	0.0309885	0	0	0	0	0	0	0	0	0	0	0	0	0	0	0	0	0	0
Vagococcus	0	0	0	0	0	0	0	0	0	0	0	0	0	0	0	0	0	0	0	0	0.0749438	0	0	0	0.0710227	0	0	0	0	0.126783	0	0	0	0	0	0	0	0	0	0
unclassified Saprospiraceae	0	0	0	0	0	0	0	0	0	0	0.0365631	0	0	0	0	0	0	0	0	0	0	0	0	0	0	0	0	0	0	0	0	0	0.157295	0	0	0	0	0	0	0
unclassified Opitutaceae	0	0	0	0	0	0	0	0	0.0368189	0.042123	0	0	0	0	0	0	0	0	0	0	0	0	0	0	0	0	0	0	0	0	0	0	0	0	0	0	0	0	0.114482	0
Vampirovibrio	0	0	0	0	0	0	0	0	0	0	0	0.110701	0.0777001	0	0	0	0	0	0	0	0	0	0	0	0	0	0	0	0	0	0	0	0	0	0	0	0	0	0	0
Gillisia	0	0	0	0	0	0	0	0	0	0	0	0	0	0	0.0318878	0	0	0	0	0	0.0499625	0.123954	0.0658545	0	0	0.0348068	0	0.0382263	0	0	0	0	0	0	0	0	0	0	0	0
Paenisporosarcina	0	0	0	0	0	0	0	0	0.0368189	0	0	0	0	0	0	0	0	0	0	0	0	0	0	0.259605	0	0	0.0413736	0	0	0	0	0	0	0	0	0	0	0	0	0
unclassified Nocardiopsaceae	0	0	0	0	0	0	0	0	0	0	0	0	0	0	0	0	0	0	0	0	0.124906	0	0	0	0	0	0	0.0382263	0	0	0	0	0	0	0	0.102934	0	0	0	0
Blastopirellula	0	0	0	0	0	0	0	0	0	0	0	0	0	0	0	0	0	0	0	0	0.0499625	0	0	0	0.0355114	0.0696136	0	0	0.104548	0	0	0	0	0	0	0	0	0	0	0
Wautersiella	0	0	0	0	0	0	0	0	0	0	0	0	0	0.150376	0	0	0	0	0	0	0	0	0	0	0	0	0	0.0382263	0	0	0	0	0	0	0	0	0	0	0	0
Hahella	0	0	0	0	0	0	0	0	0	0	0	0	0.11655	0	0	0	0	0	0	0	0	0	0	0	0	0	0	0	0	0	0	0	0	0	0.043535	0	0	0	0	0
Turneriella	0	0	0	0	0	0	0	0	0	0	0	0	0.11655	0	0	0	0	0	0	0	0	0	0	0	0	0	0.0827472	0	0	0	0	0	0	0	0	0	0	0	0	0
Hansschlegelia	0	0	0	0	0	0	0	0	0	0	0	0	0	0	0	0	0	0	0.0729217	0	0	0	0	0.155763	0	0	0	0	0	0	0	0	0	0	0	0	0	0	0	0
Patulibacter	0	0	0	0	0	0	0	0	0	0	0	0	0	0	0	0	0	0.0263574	0	0	0	0	0.0329272	0	0.0355114	0.139227	0	0.0382263	0	0	0	0	0	0	0	0	0	0	0	0
Moraxella	0	0	0	0	0	0	0.112391	0	0	0	0	0	0	0	0	0	0	0	0	0	0	0	0	0	0.0710227	0	0	0	0	0	0	0	0	0	0	0	0	0	0	0
Fibrobacter	0.0745156	0	0	0	0	0	0	0	0	0	0	0	0	0	0	0	0	0	0	0	0	0.0309885	0	0	0	0.0348068	0	0.0764526	0	0	0	0	0	0	0	0	0	0	0	0
Cellulosilyticum	0	0	0	0	0	0	0	0	0	0	0	0	0	0	0.0318878	0	0	0	0	0	0.0499625	0	0	0.103842	0	0.0348068	0	0.0382263	0	0	0	0	0	0	0	0	0	0	0	0
Asticcacaulis	0	0	0	0	0	0	0	0.0545405	0	0	0	0	0	0	0	0	0	0	0	0	0	0	0	0	0	0	0	0	0	0	0	0	0	0	0.0870701	0	0	0	0	0
Spartobacteria_genera_incertae_sedis	0	0	0	0	0	0	0	0	0	0	0.0365631	0	0	0	0	0	0	0	0	0	0	0	0	0	0	0	0	0	0	0	0.0952683	0	0	0	0	0	0	0	0	0
Sorangium	0	0	0	0	0	0	0	0	0.0368189	0.042123	0	0	0	0	0	0	0	0	0	0	0	0.0309885	0.0329272	0	0	0	0	0.0382263	0	0	0	0	0	0	0	0	0	0	0	0
Nitrosospira	0	0	0	0	0	0	0	0	0	0	0	0	0	0	0	0	0	0.0790722	0	0	0	0.0309885	0.0329272	0	0.0355114	0	0	0	0	0	0	0	0	0	0	0	0	0	0	0
Sinobaca	0.0745156	0	0	0	0	0	0	0	0	0	0	0	0	0	0	0.0532907	0	0	0	0	0	0	0	0	0	0	0	0	0	0	0	0	0	0	0	0	0	0	0	0
Proteiniclasticum	0	0	0	0	0	0	0	0	0	0	0	0	0	0	0	0	0	0	0	0	0	0.0309885	0	0	0.0355114	0.0348068	0	0.0382263	0.0522739	0	0	0	0	0	0	0	0	0	0	0
Ramlibacter	0	0	0	0	0	0	0	0	0	0	0	0	0	0	0	0	0	0	0	0	0	0	0	0	0	0	0	0.0382263	0	0	0	0	0	0	0	0	0	0.101971	0	0
Virgibacillus	0	0	0	0	0	0	0	0	0	0	0	0	0	0	0	0	0	0	0	0	0.0249813	0.0309885	0	0	0.0710227	0	0	0	0	0	0	0	0	0	0	0	0	0	0.057241	0
unclassified Rickettsiaceae	0	0	0	0	0	0	0	0	0.0368189	0	0	0	0	0	0	0	0	0	0	0	0	0	0	0	0	0	0.165494	0	0	0	0	0	0	0	0	0	0	0	0	0
Anaerovibrio	0	0	0	0	0	0	0	0	0	0	0	0	0	0	0	0	0	0	0	0	0	0	0.0658545	0	0.106534	0	0	0	0	0	0.0317561	0	0	0	0	0	0	0	0	0
Pedomicrobium	0	0	0	0.0788955	0	0	0	0	0	0	0.0365631	0	0	0	0	0	0	0	0	0	0	0	0	0	0	0	0	0	0	0	0	0	0	0	0	0	0	0	0	0
Riemerella	0	0	0	0	0	0	0	0	0	0	0	0	0	0	0	0	0.0514668	0	0	0	0	0	0	0	0	0	0	0	0	0.0633914	0	0	0	0	0	0	0	0	0	0
Prosthecobacter	0	0	0	0	0	0	0	0	0	0	0	0.0738007	0	0	0	0	0	0	0	0	0	0	0	0	0	0	0	0	0	0	0	0	0.0393236	0	0	0	0	0	0	0
Rhodoplanes	0	0	0	0	0	0	0	0	0	0	0	0.0738007	0.03885	0	0	0	0	0	0	0	0	0	0	0	0	0	0	0	0	0	0	0	0	0	0	0	0	0	0	0
Trueperella	0	0	0	0	0	0	0	0	0	0	0	0	0	0	0	0	0	0	0	0	0	0	0	0	0	0.0348068	0	0	0.0522739	0	0	0.0429185	0	0	0	0	0	0	0	0
Planifilum	0	0	0	0	0	0	0	0	0	0	0	0	0	0	0	0	0	0	0	0.0331785	0	0	0	0.155763	0	0	0	0	0	0	0	0	0	0	0	0	0	0	0	0
Thermoactinomyces	0	0	0	0	0	0	0	0	0	0	0	0	0	0	0	0	0	0	0	0	0	0	0	0.103842	0	0	0	0	0	0	0	0	0	0	0	0	0	0	0.057241	0
unclassified Dermabacteraceae	0	0	0	0	0	0	0	0	0	0	0	0	0	0	0	0	0	0	0	0	0.0249813	0.0309885	0	0	0	0.0348068	0	0	0	0.0633914	0	0	0	0	0	0	0	0	0	0
Solirubrobacter	0	0	0	0	0	0	0	0	0	0	0	0	0	0	0	0	0	0	0	0	0.0499625	0.0309885	0.0329272	0	0	0	0	0.0382263	0	0.0316957	0	0	0	0	0	0	0	0	0	0
unclassified Clostridiaceae_3	0	0	0	0	0	0	0	0	0	0	0	0	0	0	0	0	0	0	0	0	0	0	0	0	0	0.0348068	0	0	0	0	0	0	0	0	0.0870701	0	0	0	0	0
Eubacterium	0	0	0	0	0	0	0	0	0	0	0	0	0	0	0	0	0	0	0	0	0	0	0	0	0.0355114	0	0	0	0	0	0	0.0858369	0	0	0	0	0	0	0	0
Lewinella	0	0	0.0706714	0	0	0	0	0.0272702	0	0	0	0	0	0	0	0	0	0	0	0	0	0	0	0	0	0	0	0	0	0	0	0	0	0	0	0	0	0	0	0
Marinobacterium	0	0	0	0	0.0632111	0	0	0	0	0	0	0	0	0	0	0	0	0	0	0	0	0	0	0	0	0	0	0	0	0	0.0317561	0	0	0	0	0	0	0	0	0
Methylophilus	0	0	0	0	0	0	0	0	0	0	0	0	0	0	0	0	0	0	0	0	0	0.0309885	0	0	0	0	0	0	0	0	0	0	0.0786473	0	0	0	0	0	0	0
unclassified Aurantimonadaceae	0	0	0	0	0	0	0	0.0272702	0	0	0	0	0	0	0.0637755	0	0	0	0	0	0	0	0	0	0	0	0	0	0	0	0	0	0	0	0	0	0	0	0	0
Methylomonas	0	0	0	0	0	0	0	0	0	0.042123	0	0	0	0	0	0	0	0	0.0486145	0	0	0	0	0	0	0	0	0	0	0	0	0	0	0	0	0	0	0	0	0
Emticicia	0	0	0	0	0	0	0	0	0	0	0	0	0	0	0	0	0	0	0	0	0	0	0	0	0	0	0.0413736	0	0	0	0	0	0	0	0	0	0.0693481	0	0	0
Thalassobacillus	0	0	0.0706714	0	0	0	0	0	0	0	0	0	0	0	0	0	0	0	0	0	0	0	0	0	0	0	0	0.0382263	0	0	0	0	0	0	0	0	0	0	0	0
Porphyromonas	0	0	0	0	0	0.022041	0	0	0	0	0	0	0	0	0	0	0	0	0	0.066357	0	0	0	0	0	0	0	0	0	0	0	0	0	0	0	0	0	0	0	0
Campylobacter	0	0	0	0	0	0	0	0	0	0	0	0	0	0	0	0	0	0	0	0	0	0.0309885	0	0	0	0.0348068	0	0	0.0522739	0	0	0	0	0	0	0	0	0	0	0
Fluviicola	0	0	0	0	0	0	0	0	0	0	0	0	0.03885	0	0	0	0	0	0	0	0	0	0	0	0	0	0	0	0	0	0	0	0.0393236	0	0	0	0	0	0	0
Desulfovibrio	0	0.0506842	0	0	0	0	0	0.0272702	0	0	0	0	0	0	0	0	0	0	0	0	0	0	0	0	0	0	0	0	0	0	0	0	0	0	0	0	0	0	0	0
Sneathia	0	0	0	0.0394477	0	0	0	0	0	0	0	0.0369004	0	0	0	0	0	0	0	0	0	0	0	0	0	0	0	0	0	0	0	0	0	0	0	0	0	0	0	0
Cytophaga	0	0	0	0	0	0	0	0	0	0	0	0	0	0	0	0	0	0.0527148	0	0	0	0	0	0	0	0	0.0413736	0	0	0	0	0	0	0	0	0	0	0	0	0
Alloiococcus	0	0	0	0	0	0	0	0	0	0	0	0	0	0	0	0	0	0	0	0	0	0	0	0	0	0	0	0.0382263	0.0522739	0	0	0	0	0	0	0	0	0	0	0
Cellulosimicrobium	0	0	0	0.0394477	0	0	0	0	0	0	0	0	0	0	0	0	0	0	0	0	0.0249813	0	0	0	0	0	0	0.0382263	0	0	0	0	0	0	0	0	0	0	0	0
unclassified Hyphomonadaceae	0	0	0	0	0	0	0.0280978	0	0	0	0	0	0	0	0	0	0	0	0	0	0	0	0	0	0	0	0	0	0	0	0	0	0.0393236	0	0	0	0	0	0	0
Mobilicoccus	0	0	0	0	0	0	0	0	0	0	0	0	0	0	0	0.0266454	0	0	0	0	0	0	0	0	0	0	0	0.0764526	0	0	0	0	0	0	0	0	0	0	0	0
Ralstonia	0	0	0	0	0	0	0	0.0272702	0	0	0	0	0	0	0	0	0	0	0	0	0	0	0	0	0	0	0	0	0	0.0316957	0	0	0	0	0	0	0	0	0	0
Gulosibacter	0	0	0	0	0	0	0	0	0	0	0	0	0	0	0	0	0	0	0	0.0331785	0.0499625	0	0	0	0	0	0	0	0	0	0	0	0	0	0	0	0	0	0	0
Rathayibacter	0	0	0	0	0	0	0	0	0	0	0	0	0	0	0	0	0.0257334	0	0	0	0.0249813	0	0	0	0	0	0	0.0382263	0	0	0	0	0	0	0	0	0	0	0	0
unclassified Deinococcaceae	0	0	0	0.0394477	0	0	0	0	0	0	0	0	0	0	0	0	0	0	0	0	0.0249813	0	0	0	0	0	0	0	0	0	0	0	0	0	0	0	0	0	0	0
Helcococcus	0	0	0	0	0	0	0	0	0	0	0	0	0	0	0	0.0266454	0	0	0	0	0	0	0	0	0	0.0348068	0	0	0	0	0	0	0	0	0	0	0	0	0	0
Pseudorhodoferax	0	0	0	0	0	0	0	0	0	0	0	0	0	0	0	0	0	0	0	0	0	0	0	0	0	0	0	0	0	0	0	0	1.37633	0	0	0	0	0	0	0
Erythrobacter	0	0	0	0	0	0	0	0	0	0	0	0	0	0	0	0	0	0	0	0	0	0	0	0	0	0	0	0	0	0	0	0	0	0	0	0	0	0.0339905	0	0.872727
Catenuloplanes	0.819672	0	0	0	0	0	0	0	0	0	0	0	0	0	0	0	0	0	0	0	0	0	0	0	0	0	0	0	0	0	0	0	0	0	0	0	0	0	0	0
Ottowia	0	0	0	0	0	0	0	0	0	0	0	0	0	0	0	0	0	0	0	0	0	0	0	0	0	0	0	0	0	0	0	0.815451	0	0	0	0	0	0	0	0
Stappia	0	0	0	0	0	0	0	0.763567	0	0	0	0	0	0	0	0	0	0	0	0	0	0	0	0	0	0	0	0	0	0	0	0	0	0	0	0	0	0	0	0
Ahrensia	0	0	0	0	0	0.110205	0.140489	0.490864	0	0	0	0	0	0	0	0	0	0	0	0	0	0	0	0	0	0	0	0	0	0	0	0	0	0	0	0	0	0	0	0
unclassified Prevotellaceae	0	0	0	0	0	0	0	0	0	0	0	0	0	0	0	0	0	0	0	0	0.0499625	0.21692	0.263418	0.103842	0.142045	0.208841	0	0.267584	0	0	0	0	0	0	0	0	0	0	0	0
Joostella	0	0	0	0	0	0	0	0	0	0	0	0	0	0	0	0	0	0	0	0	0.0499625	0.0929656	0.164636	0.207684	0.177557	0.243648	0	0.229358	0	0	0	0	0	0	0	0	0	0	0	0
Demequina	0	0	0	0	0	0	0	0	0	0	0	0	0	0	0	0	0	0	0	0	0.0749438	0.21692	0.0987817	0.0519211	0.142045	0.0696136	0	0.267584	0	0	0	0	0	0	0	0	0	0	0	0
unclassified Beutenbergiaceae	0	0	0	0	0	0	0	0	0	0	0	0	0	0	0	0	0	0	0	0	0	0	0	0	0	0	0	0	0	0.44374	0	0	0	0	0	0	0	0	0	0
Leptonema	0	0	0	0	0	0	0	0	0.110457	0.084246	0.0365631	0.147601	0	0	0	0	0	0	0	0	0	0	0	0	0	0	0	0	0	0	0	0	0	0	0	0	0	0	0	0
Faecalibacterium	0	0	0	0	0	0	0	0	0	0	0	0	0	0	0	0	0	0	0	0	0	0.0929656	0.0987817	0.155763	0.213068	0	0	0.191131	0	0	0	0	0	0	0	0	0	0	0	0
Henriciella	0	0	0	0	0	0	0.365271	0	0	0	0	0	0	0	0	0	0	0	0	0	0	0	0	0	0	0	0	0	0	0	0	0	0	0	0	0	0	0	0	0
Euzebya	0	0	0	0	0	0	0.280978	0.0545405	0	0	0	0	0	0	0	0	0	0	0	0	0	0	0	0	0	0	0	0	0	0	0	0	0	0	0	0	0	0	0	0
Agromyces	0	0	0	0	0	0	0	0	0	0	0	0	0	0	0	0	0	0	0	0	0.0749438	0.0619771	0.131709	0.155763	0.0355114	0.10442	0	0.0382263	0	0	0	0	0	0	0	0	0	0	0	0
Fodinicurvata	0	0	0	0	0	0	0	0	0	0	0	0	0	0	0	0	0	0	0	0	0	0	0	0	0	0	0	0	0	0	0	0	0	0.301091	0	0	0	0	0	0
Orbus	0	0	0	0	0	0	0	0	0	0	0	0	0	0	0	0	0	0	0	0	0.574569	0	0	0	0	0	0	0	0	0	0	0	0	0	0	0	0	0	0	0
Pantoea	0	0	0	0	0	0	0	0	0	0	0	0	0	0	0	0	0	0	0	0	0.0499625	0.0929656	0.0658545	0.155763	0.0710227	0	0.0413736	0.0382263	0	0	0	0	0	0	0	0	0	0	0	0
Rhodocista	0	0	0	0	0	0	0	0	0	0	0	0	0	0	0	0	0	0	0	0	0	0	0	0	0	0	0	0	0	0	0	0.257511	0	0	0	0	0	0	0	0
Megasphaera	0	0	0	0	0	0	0	0	0	0	0	0	0	0	0	0	0	0	0	0	0	0	0	0	0	0	0	0	0	0	0	0.257511	0	0	0	0	0	0	0	0
Saccharopolyspora	0	0	0	0	0	0	0	0	0	0	0	0	0	0	0	0	0	0	0	0	0.0249813	0.0309885	0.0658545	0.103842	0.142045	0.10442	0	0.0382263	0	0	0	0	0	0	0	0	0	0	0	0
Rudanella	0	0	0	0	0	0	0	0	0	0	0	0	0	0	0	0	0	0	0.121536	0.132714	0	0	0	0	0	0	0	0	0	0	0	0	0	0	0	0	0	0	0	0
Allobaculum	0	0	0	0	0	0	0	0	0	0	0	0	0	0	0	0	0	0	0	0	0	0	0	0	0.106534	0.243648	0	0.152905	0	0	0	0	0	0	0	0	0	0	0	0
Methylobacillus	0	0	0	0	0	0	0	0	0	0	0	0	0	0.250627	0	0	0	0	0	0	0	0	0	0	0	0	0	0	0	0	0	0	0	0	0	0	0	0	0	0
Actinophytocola	0	0	0	0	0	0	0	0.245432	0	0	0	0	0	0	0	0	0	0	0	0	0	0	0	0	0	0	0	0	0	0	0	0	0	0	0	0	0	0	0	0
unclassified Cryomorphaceae	0	0	0	0	0	0	0	0	0	0	0	0	0	0	0	0	0	0	0	0	0	0	0	0	0	0	0	0	0	0	0	0	0.157295	0.0752729	0	0	0	0	0	0
unclassified Ectothiorhodospiraceae	0	0	0	0	0	0	0	0	0	0	0	0	0	0	0	0	0	0	0	0	0	0	0	0	0	0	0	0	0	0	0	0	0	0.188182	0.043535	0	0	0	0	0
unclassified Staphylococcaceae	0	0	0	0	0	0	0	0	0	0	0	0	0	0	0	0	0	0	0	0	0.0999251	0.0309885	0.0329272	0	0.106534	0	0	0.191131	0	0	0	0	0	0	0	0	0	0	0	0
Succinivibrio	0	0	0	0	0	0	0	0	0	0	0	0	0	0	0	0	0	0	0	0	0	0.123954	0.197563	0	0.0355114	0.10442	0	0	0	0	0	0	0	0	0	0	0	0	0	0
Gemmobacter	0	0	0	0	0	0	0	0	0	0	0	0.221402	0	0	0	0	0	0	0	0	0	0	0	0	0	0	0	0	0	0	0	0	0	0	0	0	0	0	0	0
Rummeliibacillus	0	0	0	0	0	0	0	0	0	0	0	0	0	0	0	0	0	0	0	0	0.0249813	0.0619771	0	0	0.106534	0.208841	0	0.0382263	0	0	0	0	0	0	0	0	0	0	0	0
unclassified Idiomarinaceae	0	0	0	0	0	0	0	0	0	0	0	0	0	0	0	0	0	0	0	0	0	0	0	0	0	0	0	0	0	0	0	0	0	0	0.217675	0	0	0	0	0
Sphingobacterium	0	0	0	0	0	0	0	0	0	0	0	0	0	0	0	0	0	0	0	0	0	0.154943	0.0987817	0.103842	0	0.0696136	0	0	0	0	0	0	0	0	0	0	0	0	0	0
Glycomyces	0	0	0	0	0	0	0	0	0	0	0	0	0	0	0	0	0	0	0	0	0.0999251	0.123954	0	0.0519211	0.0355114	0	0	0.114679	0	0	0	0	0	0	0	0	0	0	0	0
Silanimonas	0	0	0	0	0	0	0	0	0	0	0	0	0	0.100251	0.0318878	0.0799361	0	0	0	0	0	0	0	0	0	0	0	0	0	0	0	0	0	0	0	0	0	0	0	0
Marinoscillum	0	0.101368	0.106007	0	0	0	0	0	0	0	0	0	0	0	0	0	0	0	0	0	0	0	0	0	0	0	0	0	0	0	0	0	0	0	0	0	0	0	0	0
unclassified Acidobacteria_Gp3_family_incertae_sedis	0	0	0	0.197239	0	0	0	0	0	0	0	0	0	0	0	0	0	0	0	0	0	0	0	0	0	0	0	0	0	0	0	0	0	0	0	0	0	0	0	0
Sharpea	0	0	0	0	0	0	0	0	0	0	0	0	0	0	0	0	0	0	0	0	0	0.0619771	0.0987817	0.0519211	0.0355114	0.139227	0	0	0	0	0	0	0	0	0	0	0	0	0	0
Pseudorhodobacter	0	0	0	0	0.189633	0	0	0	0	0	0	0	0	0	0	0	0	0	0	0	0	0	0	0	0	0	0	0	0	0	0	0	0	0	0	0	0	0	0	0
Arenibacter	0	0	0	0	0.189633	0	0	0	0	0	0	0	0	0	0	0	0	0	0	0	0	0	0	0	0	0	0	0	0	0	0	0	0	0	0	0	0	0	0	0
Cryptosporangium	0	0	0	0	0	0	0	0	0	0	0	0	0	0	0	0.186517	0	0	0	0	0	0	0	0	0	0	0	0	0	0	0	0	0	0	0	0	0	0	0	0
Thermohydrogenium	0	0	0.106007	0.0788955	0	0	0	0	0	0	0	0	0	0	0	0	0	0	0	0	0	0	0	0	0	0	0	0	0	0	0	0	0	0	0	0	0	0	0	0
Anaerococcus	0	0	0	0	0	0	0	0	0	0	0	0	0	0	0	0	0	0	0	0	0.0249813	0.0309885	0	0.311526	0	0	0	0	0	0	0	0	0	0	0	0	0	0	0	0
Marinimicrobium	0	0	0	0	0	0	0	0	0	0	0	0	0	0	0	0	0	0	0	0	0.0249813	0.185931	0.0329272	0	0.106534	0	0	0	0	0	0	0	0	0	0	0	0	0	0	0
Variovorax	0	0	0	0	0	0	0	0	0	0	0	0	0	0	0	0	0	0	0.170151	0	0	0	0	0	0	0	0	0	0	0	0	0	0	0	0	0	0	0	0	0
Erysipelotrichaceae_incertae_sedis	0	0	0	0	0	0	0	0	0	0	0	0	0	0	0	0	0	0	0	0	0	0	0	0.155763	0	0.10442	0	0.0764526	0	0	0	0	0	0	0	0	0	0	0	0
Clostridium_XlVb	0	0	0	0	0	0	0	0	0	0	0	0	0	0	0	0	0	0	0	0	0	0.0619771	0.164636	0	0.0710227	0.0348068	0	0	0	0	0	0	0	0	0	0	0	0	0	0
Sutterella	0	0	0	0	0	0	0	0	0	0	0	0	0	0	0	0	0	0	0	0	0.0249813	0.123954	0.0329272	0	0.0355114	0.0348068	0	0.0764526	0	0	0	0	0	0	0	0	0	0	0	0
Owenweeksia	0	0	0	0	0	0	0	0.163621	0	0	0	0	0	0	0	0	0	0	0	0	0	0	0	0	0	0	0	0	0	0	0	0	0	0	0	0	0	0	0	0
Aneurinibacillus	0	0	0	0.157791	0	0	0	0	0	0	0	0	0	0	0	0	0	0	0	0	0	0	0	0	0	0	0	0	0	0	0	0	0	0	0	0	0	0	0	0
Curtobacterium	0	0	0	0	0	0	0	0	0	0	0	0	0	0	0	0	0	0	0	0	0	0	0	0.207684	0.0355114	0.0696136	0	0	0	0	0	0	0	0	0	0	0	0	0	0
Kineococcus	0	0	0	0	0	0	0	0	0	0	0	0	0	0	0	0	0	0	0	0	0	0	0	0	0	0	0	0	0	0	0	0	0	0	0	0.1544	0	0	0	0
Derxia	0	0	0	0	0	0	0	0	0.0736377	0.042123	0.0365631	0	0	0	0	0	0	0	0	0	0	0	0	0	0	0	0	0	0	0	0	0	0	0	0	0	0	0	0	0
Elioraea	0	0	0	0	0	0	0	0	0	0.042123	0.0731261	0.0369004	0	0	0	0	0	0	0	0	0	0	0	0	0	0	0	0	0	0	0	0	0	0	0	0	0	0	0	0
Melissococcus	0.149031	0	0	0	0	0	0	0	0	0	0	0	0	0	0	0	0	0	0	0	0	0	0	0	0	0	0	0	0	0	0	0	0	0	0	0	0	0	0	0
Alkalibacterium	0	0	0	0	0	0	0	0	0	0	0	0	0	0	0	0	0	0	0	0	0.0499625	0.0309885	0.0329272	0	0.0710227	0.0696136	0	0.0382263	0	0	0	0	0	0	0	0	0	0	0	0
unclassified Aerococcaceae	0	0	0	0	0	0	0	0	0	0	0	0	0	0	0	0	0	0	0	0	0	0.0619771	0.0658545	0	0.0710227	0	0	0.0764526	0	0	0	0	0	0	0	0	0	0	0	0
Tepidimonas	0	0	0	0	0	0	0	0	0	0	0	0	0	0	0	0	0	0	0	0	0	0	0	0	0	0	0	0	0	0	0	0.128755	0	0	0	0	0	0	0	0
Petrobacter	0	0	0	0	0.126422	0	0	0	0	0	0	0	0	0	0	0	0	0	0	0	0	0	0	0	0	0	0	0	0	0	0	0	0	0	0	0	0	0	0	0
unclassified Halanaerobiaceae	0	0	0	0	0	0	0	0	0	0	0	0	0	0	0	0	0	0	0	0	0.0749438	0.0929656	0	0	0	0	0	0.0764526	0	0	0	0	0	0	0	0	0	0	0	0
Psychrobacillus	0	0	0	0	0	0	0	0	0	0	0	0	0	0	0	0	0	0	0	0	0.0249813	0.0619771	0	0.155763	0	0	0	0	0	0	0	0	0	0	0	0	0	0	0	0
unclassified Chlorobi	0	0	0	0	0	0	0	0	0	0.084246	0.0365631	0	0	0	0	0	0	0	0	0	0	0	0	0	0	0	0	0	0	0	0	0	0	0	0	0	0	0	0	0
Nubsella	0	0	0	0	0	0	0	0	0	0	0	0	0	0	0	0	0	0	0	0	0	0	0	0	0	0	0	0	0	0	0	0	0	0	0	0	0	0	0.114482	0
Bacteroides	0	0	0	0	0	0	0	0	0	0	0	0	0	0	0	0	0	0	0	0	0.0499625	0.0309885	0.0329272	0	0.0355114	0	0	0.0764526	0	0	0	0	0	0	0	0	0	0	0	0
unclassified Erysipelotrichaceae	0	0	0	0	0	0	0	0	0	0	0	0	0	0	0	0	0	0	0	0	0	0	0.0658545	0.0519211	0.0355114	0.0696136	0	0	0	0	0	0	0	0	0	0	0	0	0	0
Chitinilyticum	0	0	0	0	0	0	0	0	0.110457	0	0	0	0	0	0	0	0	0	0	0	0	0	0	0	0	0	0	0	0	0	0	0	0	0	0	0	0	0	0	0
Lachnospiracea_incertae_sedis	0	0	0	0	0	0	0	0	0	0	0	0	0	0	0	0	0	0	0	0	0.0499625	0.0619771	0	0	0.0710227	0.0348068	0	0	0	0	0	0	0	0	0	0	0	0	0	0
Butyricicoccus	0	0	0	0	0	0	0	0	0	0	0	0	0	0	0	0	0	0	0	0	0.0249813	0	0	0	0	0	0	0.191131	0	0	0	0	0	0	0	0	0	0	0	0
Saccharibacter	0	0	0	0	0	0	0	0	0	0	0	0	0	0	0	0	0	0	0	0	0	0	0	0	0	0	0	0	0	0	0	0	0	0	0	0	0.0693481	0	0	0.0363636
unclassified Aeromonadaceae	0	0	0	0	0	0	0	0	0	0	0	0	0	0	0	0	0	0.10543	0	0	0	0	0	0	0	0	0	0	0	0	0	0	0	0	0	0	0	0	0	0
Segetibacter	0	0	0	0	0	0	0	0	0	0	0	0	0	0	0	0	0	0	0	0	0	0	0	0.207684	0	0	0	0	0	0	0	0	0	0	0	0	0	0	0	0
Gracilimonas	0	0	0	0	0	0	0	0	0	0	0	0	0	0	0	0	0	0	0	0	0	0.0309885	0	0.103842	0.0710227	0	0	0	0	0	0	0	0	0	0	0	0	0	0	0
Wandonia	0	0	0	0	0	0	0	0	0	0	0	0	0	0	0	0	0	0	0	0	0	0	0	0	0	0	0	0	0	0	0	0	0	0	0	0	0	0.101971	0	0
Tsukamurella	0	0	0	0	0	0	0	0	0	0	0	0	0	0.100251	0	0	0	0	0	0	0	0	0	0	0	0	0	0	0	0	0	0	0	0	0	0	0	0	0	0
unclassified Bogoriellaceae	0	0	0	0	0	0	0	0	0	0	0	0	0	0	0	0	0	0	0	0	0	0.0929656	0.0658545	0	0	0.0348068	0	0	0	0	0	0	0	0	0	0	0	0	0	0
Solobacterium	0	0	0	0	0	0	0	0	0	0	0	0	0	0	0	0	0	0	0	0	0.0249813	0.0619771	0.0658545	0	0	0	0	0.0382263	0	0	0	0	0	0	0	0	0	0	0	0
Seohaeicola	0	0	0	0	0	0	0	0	0	0	0	0	0	0	0	0	0	0	0	0	0	0	0	0	0	0	0	0	0	0	0	0	0	0	0	0	0.0924642	0	0	0
Stackebrandtia	0	0	0	0	0	0	0	0	0	0	0	0	0	0	0	0	0	0	0	0	0.0749438	0.0309885	0	0	0	0	0	0.0764526	0	0	0	0	0	0	0	0	0	0	0	0
Treponema	0	0	0	0	0	0	0	0	0	0	0	0	0	0	0	0	0	0	0	0	0	0	0.0329272	0	0	0.0696136	0	0.0764526	0	0	0	0	0	0	0	0	0	0	0	0
Victivallis	0	0	0	0	0	0	0	0	0	0	0	0	0	0	0	0	0	0	0	0	0.0499625	0	0.0329272	0.0519211	0.0355114	0	0	0	0	0	0	0	0	0	0	0	0	0	0	0
Myceligenerans	0	0	0	0	0	0	0	0	0	0	0	0	0	0	0	0	0	0	0	0	0	0.0619771	0.0658545	0	0	0	0	0.0382263	0	0	0	0	0	0	0	0	0	0	0	0
Aequorivita	0	0	0	0	0	0	0	0	0	0	0	0	0	0	0	0	0	0	0	0	0.0249813	0.0309885	0.0329272	0	0	0	0	0.0764526	0	0	0	0	0	0	0	0	0	0	0	0
Desemzia	0	0	0	0	0	0	0	0	0	0	0	0	0	0	0	0	0	0	0	0	0	0.0929656	0	0	0.0710227	0	0	0	0	0	0	0	0	0	0	0	0	0	0	0
unclassified Chromatiales	0	0	0	0	0	0	0	0.0818107	0	0	0	0	0	0	0	0	0	0	0	0	0	0	0	0	0	0	0	0	0	0	0	0	0	0	0	0	0	0	0	0
Mesonia	0	0	0	0	0	0	0	0.0818107	0	0	0	0	0	0	0	0	0	0	0	0	0	0	0	0	0	0	0	0	0	0	0	0	0	0	0	0	0	0	0	0
Bacteriovorax	0	0	0	0	0	0	0	0.0818107	0	0	0	0	0	0	0	0	0	0	0	0	0	0	0	0	0	0	0	0	0	0	0	0	0	0	0	0	0	0	0	0
Citricoccus	0	0	0	0	0	0	0	0	0	0	0	0	0	0	0	0	0	0	0	0	0.0249813	0.0619771	0	0	0.0355114	0	0	0.0382263	0	0	0	0	0	0	0	0	0	0	0	0
Ammoniphilus	0	0	0	0	0	0	0	0	0	0	0	0	0	0	0	0	0	0	0	0	0.0499625	0	0	0	0.0355114	0.0348068	0	0.0382263	0	0	0	0	0	0	0	0	0	0	0	0
Ignavibacterium	0	0	0	0	0	0	0	0	0	0.042123	0.0365631	0	0	0	0	0	0	0	0	0	0	0	0	0	0	0	0	0	0	0	0	0	0	0	0	0	0	0	0	0
Alkalimonas	0	0	0	0	0	0	0	0	0	0	0	0	0	0	0	0	0	0	0	0	0	0	0	0	0	0	0	0	0	0	0	0	0.0786473	0	0	0	0	0	0	0
Actinoalloteichus	0	0	0	0	0	0	0	0	0	0	0	0	0	0	0	0	0	0	0	0	0	0	0	0.155763	0	0	0	0	0	0	0	0	0	0	0	0	0	0	0	0
Gemella	0.0745156	0	0	0	0	0	0	0	0	0	0	0	0	0	0	0	0	0	0	0	0	0	0	0	0	0	0	0	0	0	0	0	0	0	0	0	0	0	0	0
Flectobacillus	0.0745156	0	0	0	0	0	0	0	0	0	0	0	0	0	0	0	0	0	0	0	0	0	0	0	0	0	0	0	0	0	0	0	0	0	0	0	0	0	0	0
Gp1	0	0	0	0	0	0	0	0	0	0	0	0.0738007	0	0	0	0	0	0	0	0	0	0	0	0	0	0	0	0	0	0	0	0	0	0	0	0	0	0	0	0
Sphaerobacter	0	0	0	0	0	0	0	0	0	0	0.0365631	0.0369004	0	0	0	0	0	0	0	0	0	0	0	0	0	0	0	0	0	0	0	0	0	0	0	0	0	0	0	0
Nitrosomonas	0	0	0	0	0	0	0	0	0	0	0.0365631	0.0369004	0	0	0	0	0	0	0	0	0	0	0	0	0	0	0	0	0	0	0	0	0	0	0	0	0	0	0	0
Paludibacter	0	0	0	0	0	0	0	0	0	0	0	0	0	0	0	0	0	0	0	0	0	0	0	0	0.0355114	0.0348068	0	0.0764526	0	0	0	0	0	0	0	0	0	0	0	0
unclassified Chromatiaceae	0	0	0	0	0	0	0	0	0	0	0.0731261	0	0	0	0	0	0	0	0	0	0	0	0	0	0	0	0	0	0	0	0	0	0	0	0	0	0	0	0	0
Yersinia	0	0	0	0	0	0	0	0	0	0	0	0	0	0	0	0	0	0	0	0	0	0	0	0	0.106534	0.0348068	0	0	0	0	0	0	0	0	0	0	0	0	0	0
Williamsia	0	0	0	0	0	0	0	0	0	0	0	0	0	0	0	0	0	0	0	0	0	0	0.0329272	0.103842	0	0	0	0	0	0	0	0	0	0	0	0	0	0	0	0
Kofleria	0	0	0	0	0	0	0	0	0	0	0	0	0	0	0.0637755	0	0	0	0	0	0	0	0	0	0	0	0	0	0	0	0	0	0	0	0	0	0	0	0	0
Halolactibacillus	0	0	0	0	0	0	0	0	0	0	0	0	0	0	0	0	0	0	0	0	0.0249813	0	0.0329272	0	0	0.0696136	0	0	0	0	0	0	0	0	0	0	0	0	0	0
Neisseria	0	0	0	0	0	0	0	0	0	0	0	0	0	0	0	0	0	0	0	0	0	0	0	0	0	0	0	0	0	0.0633914	0	0	0	0	0	0	0	0	0	0
Parasutterella	0	0	0	0	0	0	0	0	0	0	0	0	0	0	0	0	0	0	0	0	0	0	0.0329272	0.0519211	0	0	0	0.0382263	0	0	0	0	0	0	0	0	0	0	0	0
unclassified Promicromonosporaceae	0	0	0	0	0	0	0	0	0	0	0	0	0	0	0	0	0	0	0	0	0.0499625	0	0	0	0.0355114	0.0348068	0	0	0	0	0	0	0	0	0	0	0	0	0	0
Gracilibacillus	0	0	0	0	0	0	0	0	0	0	0	0	0	0	0	0	0.0257334	0	0	0.0331785	0	0	0	0	0	0	0	0	0	0	0	0	0	0	0	0	0	0	0	0
unclassified Hahellaceae	0	0	0	0	0	0	0	0	0	0	0	0	0	0	0	0	0	0	0	0	0	0	0	0	0	0	0	0	0	0	0	0	0	0	0	0	0	0	0.057241	0
Parapedobacter	0	0	0	0	0	0	0	0	0	0	0	0	0	0	0	0	0	0	0	0	0	0	0.0329272	0	0	0	0	0.0764526	0	0	0	0	0	0	0	0	0	0	0	0
unclassified Enterococcaceae	0	0	0	0	0	0	0	0.0545405	0	0	0	0	0	0	0	0	0	0	0	0	0	0	0	0	0	0	0	0	0	0	0	0	0	0	0	0	0	0	0	0
Brevibacillus	0	0	0	0	0	0	0	0.0545405	0	0	0	0	0	0	0	0	0	0	0	0	0	0	0	0	0	0	0	0	0	0	0	0	0	0	0	0	0	0	0	0
Frigoribacterium	0	0	0	0	0	0	0	0	0	0	0	0	0	0	0	0	0	0	0	0	0	0.0309885	0	0	0	0	0	0.0764526	0	0	0	0	0	0	0	0	0	0	0	0
Luteibacter	0	0	0	0	0	0	0	0	0	0	0	0	0	0	0	0	0	0.0527148	0	0	0	0	0	0	0	0	0	0	0	0	0	0	0	0	0	0	0	0	0	0
Parvularcula	0	0	0	0	0	0	0	0	0	0	0	0	0	0	0	0	0	0	0	0	0	0	0	0	0	0	0	0	0.0522739	0	0	0	0	0	0	0	0	0	0	0
Magnetospirillum	0	0	0	0	0	0	0	0	0	0	0	0	0	0	0	0	0	0	0	0	0	0	0	0	0	0	0	0	0.0522739	0	0	0	0	0	0	0	0	0	0	0
Ensifer	0	0	0	0	0	0	0	0	0	0	0	0	0	0	0	0	0	0	0	0	0	0	0	0	0	0	0	0	0.0522739	0	0	0	0	0	0	0	0	0	0	0
Azospirillum	0	0	0	0	0	0	0	0	0	0	0	0	0	0	0	0	0	0	0	0	0	0	0	0	0	0	0	0	0.0522739	0	0	0	0	0	0	0	0	0	0	0
Alkalibaculum	0	0	0	0	0	0	0	0	0	0	0	0	0	0	0	0	0	0	0	0	0	0	0	0	0	0	0	0	0.0522739	0	0	0	0	0	0	0	0	0	0	0
Acetobacterium	0	0	0	0	0	0	0	0	0	0	0	0	0	0	0	0	0	0	0	0	0	0	0	0	0	0	0	0	0.0522739	0	0	0	0	0	0	0	0	0	0	0
Simiduia	0	0	0	0	0	0	0	0	0	0	0	0	0	0	0	0	0	0	0	0	0	0	0	0.103842	0	0	0	0	0	0	0	0	0	0	0	0	0	0	0	0
Halobacillus	0	0	0	0	0	0	0	0	0	0	0	0	0	0	0	0	0	0	0	0	0	0	0	0.103842	0	0	0	0	0	0	0	0	0	0	0	0	0	0	0	0
Conexibacter	0	0	0	0	0	0	0	0	0	0	0	0	0	0	0	0	0	0	0	0	0	0	0	0.103842	0	0	0	0	0	0	0	0	0	0	0	0	0	0	0	0
Silicibacter	0	0	0	0	0	0	0	0	0	0	0	0	0	0	0	0	0	0	0	0	0	0	0	0	0	0	0	0	0	0	0	0	0	0	0	0.0514668	0	0	0	0
Actinoplanes	0	0	0	0	0	0	0	0	0	0	0	0	0	0	0	0	0	0	0	0	0	0	0	0	0	0	0	0	0	0	0	0	0	0	0	0.0514668	0	0	0	0
Roseburia	0	0	0	0	0	0	0	0	0	0	0	0	0	0	0	0	0	0	0	0	0	0.0309885	0	0	0.0710227	0	0	0	0	0	0	0	0	0	0	0	0	0	0	0
Polynucleobacter	0	0.0506842	0	0	0	0	0	0	0	0	0	0	0	0	0	0	0	0	0	0	0	0	0	0	0	0	0	0	0	0	0	0	0	0	0	0	0	0	0	0
unclassified Myxococcaceae	0	0	0	0	0	0	0	0	0	0	0	0	0	0.0501253	0	0	0	0	0	0	0	0	0	0	0	0	0	0	0	0	0	0	0	0	0	0	0	0	0	0
Vibrio	0	0	0	0	0	0	0	0	0	0	0	0	0	0	0	0	0	0	0	0	0	0.0619771	0	0	0	0	0	0.0382263	0	0	0	0	0	0	0	0	0	0	0	0
Ignatzschineria	0	0	0	0	0	0	0	0	0	0	0	0	0	0	0	0	0	0	0	0	0.0999251	0	0	0	0	0	0	0	0	0	0	0	0	0	0	0	0	0	0	0
Micropolyspora	0	0	0	0	0	0	0	0	0	0	0	0	0	0	0	0	0	0	0	0	0	0.0309885	0.0658545	0	0	0	0	0	0	0	0	0	0	0	0	0	0	0	0	0
Erysipelothrix	0	0	0	0	0	0	0	0	0	0	0	0	0	0	0	0	0	0	0	0	0	0.0309885	0.0658545	0	0	0	0	0	0	0	0	0	0	0	0	0	0	0	0	0
unclassified Paenibacillaceae_1	0	0	0	0	0	0	0	0	0	0	0	0	0	0	0	0	0	0	0	0	0	0.0619771	0	0	0	0.0348068	0	0	0	0	0	0	0	0	0	0	0	0	0	0
Parabacteroides	0	0	0	0	0	0	0	0	0	0	0	0	0	0	0	0	0	0	0	0	0	0.0619771	0.0329272	0	0	0	0	0	0	0	0	0	0	0	0	0	0	0	0	0
Smaragdicoccus	0	0	0	0	0	0.044082	0	0	0	0	0	0	0	0	0	0	0	0	0	0	0	0	0	0	0	0	0	0	0	0	0	0	0	0	0	0	0	0	0	0
Erwinia	0	0	0	0	0	0	0	0	0	0	0	0	0	0	0	0	0	0	0	0	0	0	0	0.0519211	0.0355114	0	0	0	0	0	0	0	0	0	0	0	0	0	0	0
unclassified Opitutae	0	0	0	0	0	0	0	0	0	0	0	0	0	0	0	0	0	0	0	0	0	0	0	0	0	0	0	0	0	0	0	0	0	0	0.043535	0	0	0	0	0
Thiohalomonas	0	0	0	0	0	0	0	0	0	0	0	0	0	0	0	0	0	0	0	0	0	0	0	0	0	0	0	0	0	0	0	0	0	0	0.043535	0	0	0	0	0
Saccharomonospora	0	0	0	0	0	0	0	0	0	0	0	0	0	0	0	0	0	0	0	0	0	0	0	0	0	0	0	0	0	0	0	0	0	0	0.043535	0	0	0	0	0
unclassified Xanthomonadales	0	0	0	0	0	0	0	0	0	0	0	0	0	0	0	0	0	0	0	0	0	0	0	0	0	0	0	0	0	0	0	0	0.0393236	0	0	0	0	0	0	0
Schlesneria	0	0	0	0	0	0	0	0	0	0	0	0	0	0	0	0	0	0	0	0	0	0	0	0	0	0	0	0	0	0	0	0	0.0393236	0	0	0	0	0	0	0
Runella	0	0	0	0	0	0	0	0	0	0	0	0	0	0	0	0	0	0	0	0	0	0	0	0	0	0	0	0	0	0	0	0	0.0393236	0	0	0	0	0	0	0
Aspromonas	0	0	0	0	0	0	0	0	0	0	0	0	0	0	0	0	0	0	0	0	0	0	0	0	0	0	0	0	0	0	0	0	0.0393236	0	0	0	0	0	0	0
Leptospira	0	0	0	0	0	0	0	0	0	0	0	0	0.03885	0	0	0	0	0	0	0	0	0	0	0	0	0	0	0	0	0	0	0	0	0	0	0	0	0	0	0
Nitrosococcus	0	0	0	0	0	0	0	0	0	0	0	0	0	0	0	0	0	0	0	0	0.0249813	0	0	0.0519211	0	0	0	0	0	0	0	0	0	0	0	0	0	0	0	0
Nosocomiicoccus	0	0	0	0	0	0	0	0	0	0	0	0	0	0	0	0	0	0	0	0	0	0	0	0	0	0	0	0.0764526	0	0	0	0	0	0	0	0	0	0	0	0
Cellulomonas	0	0	0	0	0	0	0	0	0	0	0	0	0	0	0	0	0	0	0	0	0	0	0	0	0	0	0	0.0764526	0	0	0	0	0	0	0	0	0	0	0	0
Verrucomicrobium	0	0	0	0	0	0	0	0	0	0	0	0.0369004	0	0	0	0	0	0	0	0	0	0	0	0	0	0	0	0	0	0	0	0	0	0	0	0	0	0	0	0
Sphaerotilus	0	0	0	0	0	0	0	0	0	0	0	0.0369004	0	0	0	0	0	0	0	0	0	0	0	0	0	0	0	0	0	0	0	0	0	0	0	0	0	0	0	0
unclassified Glycomycetaceae	0	0	0	0	0	0	0	0	0	0	0	0	0	0	0	0	0	0	0	0	0	0	0	0	0.0355114	0	0	0.0382263	0	0	0	0	0	0	0	0	0	0	0	0
Rothia	0	0	0	0	0	0	0	0	0	0	0	0	0	0	0	0	0	0	0	0	0	0	0	0	0.0355114	0	0	0.0382263	0	0	0	0	0	0	0	0	0	0	0	0
unclassified Helicobacteraceae	0	0	0	0	0	0	0	0	0	0	0.0365631	0	0	0	0	0	0	0	0	0	0	0	0	0	0	0	0	0	0	0	0	0	0	0	0	0	0	0	0	0
Marinicella	0	0	0	0	0	0	0	0	0	0	0	0	0	0	0	0	0	0	0	0	0	0	0	0	0	0.0348068	0	0.0382263	0	0	0	0	0	0	0	0	0	0	0	0
unclassified Puniceicoccaceae	0	0	0	0	0	0	0	0	0	0	0	0	0	0	0	0	0	0	0	0	0	0	0	0	0	0	0	0	0	0	0	0	0	0	0	0	0	0	0	0.0363636
unclassified Streptomycetaceae	0	0	0	0	0	0	0	0	0	0	0	0	0	0	0	0	0	0	0	0	0	0	0.0329272	0	0	0	0	0.0382263	0	0	0	0	0	0	0	0	0	0	0	0
unclassified Methylobacteriaceae	0	0	0	0	0	0	0	0	0	0	0	0	0	0	0	0	0	0	0	0	0	0	0	0	0.0710227	0	0	0	0	0	0	0	0	0	0	0	0	0	0	0
unclassified Jiangellaceae	0	0	0	0	0	0	0	0	0	0	0	0	0	0	0	0	0	0	0	0	0	0	0	0	0.0710227	0	0	0	0	0	0	0	0	0	0	0	0	0	0	0
Desulfosporosinus	0	0	0	0	0	0	0	0	0	0	0	0	0	0	0	0	0	0	0	0	0	0	0	0	0.0710227	0	0	0	0	0	0	0	0	0	0	0	0	0	0	0
unclassified Deinococci	0	0	0.0353357	0	0	0	0	0	0	0	0	0	0	0	0	0	0	0	0	0	0	0	0	0	0	0	0	0	0	0	0	0	0	0	0	0	0	0	0	0
Mahella	0	0	0.0353357	0	0	0	0	0	0	0	0	0	0	0	0	0	0	0	0	0	0	0	0	0	0	0	0	0	0	0	0	0	0	0	0	0	0	0	0	0
unclassified Lentisphaeria	0	0	0	0	0	0	0	0	0	0	0	0	0	0	0	0	0	0	0	0	0	0	0	0	0.0355114	0.0348068	0	0	0	0	0	0	0	0	0	0	0	0	0	0
unclassified Verrucomicrobiaceae	0	0	0	0	0	0	0	0	0	0	0	0	0	0	0	0	0	0	0	0	0	0	0	0	0	0.0696136	0	0	0	0	0	0	0	0	0	0	0	0	0	0
Sporobacter	0	0	0	0	0	0	0	0	0	0	0	0	0	0	0	0	0	0	0	0	0	0	0	0	0	0.0696136	0	0	0	0	0	0	0	0	0	0	0	0	0	0
Saccharothrix	0	0	0	0	0	0	0	0	0	0	0	0	0	0	0	0	0	0	0	0	0	0	0	0	0	0.0696136	0	0	0	0	0	0	0	0	0	0	0	0	0	0
Subdoligranulum	0	0	0	0	0	0	0	0	0	0	0	0	0	0	0	0	0	0	0	0	0	0.0309885	0	0	0	0	0	0.0382263	0	0	0	0	0	0	0	0	0	0	0	0
Mycoplasma	0	0	0	0	0	0	0	0	0	0	0	0	0	0	0	0	0	0	0	0	0	0	0	0	0	0	0	0	0	0	0	0	0	0	0	0	0	0.0339905	0	0
Blautia	0	0	0	0	0	0	0	0	0	0	0	0	0	0	0	0	0	0	0	0	0	0	0.0329272	0	0	0.0348068	0	0	0	0	0	0	0	0	0	0	0	0	0	0
Pseudoclavibacter	0	0	0	0	0	0	0	0	0	0	0	0	0	0	0	0	0	0	0	0	0	0.0309885	0	0	0.0355114	0	0	0	0	0	0	0	0	0	0	0	0	0	0	0
Pseudaminobacter	0	0	0	0	0	0	0	0	0	0	0	0	0	0	0	0	0	0	0	0	0	0.0309885	0	0	0.0355114	0	0	0	0	0	0	0	0	0	0	0	0	0	0	0
Elusimicrobium	0	0	0	0	0	0	0	0	0	0	0	0	0	0	0	0	0	0	0	0	0	0.0309885	0	0	0.0355114	0	0	0	0	0	0	0	0	0	0	0	0	0	0	0
Ureibacillus	0	0	0	0	0	0	0	0	0	0	0	0	0	0	0	0	0	0	0	0.0331785	0	0	0	0	0	0	0	0	0	0	0	0	0	0	0	0	0	0	0	0
Actinotalea	0	0	0	0	0	0	0	0	0	0	0	0	0	0	0	0	0	0	0	0.0331785	0	0	0	0	0	0	0	0	0	0	0	0	0	0	0	0	0	0	0	0
unclassified Succinivibrionaceae	0	0	0	0	0	0	0	0	0	0	0	0	0	0	0	0	0	0	0	0	0	0	0.0658545	0	0	0	0	0	0	0	0	0	0	0	0	0	0	0	0	0
Clostridium_XVIII	0	0	0	0	0	0	0	0	0	0	0	0	0	0	0	0	0	0	0	0	0	0	0.0658545	0	0	0	0	0	0	0	0	0	0	0	0	0	0	0	0	0
Acholeplasma	0	0	0	0	0	0	0	0	0	0	0	0	0	0	0	0	0	0	0	0	0	0	0.0658545	0	0	0	0	0	0	0	0	0	0	0	0	0	0	0	0	0
unclassified Fusobacteriaceae	0	0	0	0	0	0	0	0	0	0	0	0	0	0	0	0	0	0	0	0	0	0.0309885	0.0329272	0	0	0	0	0	0	0	0	0	0	0	0	0	0	0	0	0
Thermobifida	0	0	0	0	0	0	0	0	0	0	0	0	0	0	0	0	0	0	0	0	0	0.0309885	0.0329272	0	0	0	0	0	0	0	0	0	0	0	0	0	0	0	0	0
Sedimentibacter	0	0	0	0	0	0	0	0	0	0	0	0	0	0	0	0	0	0	0	0	0.0249813	0	0	0	0	0	0	0.0382263	0	0	0	0	0	0	0	0	0	0	0	0
unclassified Thermomonosporaceae	0	0	0	0	0	0	0	0	0	0	0	0	0	0	0	0	0	0	0	0	0	0.0619771	0	0	0	0	0	0	0	0	0	0	0	0	0	0	0	0	0	0
unclassified Clostridiaceae_2	0	0	0	0	0	0	0	0	0	0	0	0	0	0	0	0	0	0	0	0	0	0.0619771	0	0	0	0	0	0	0	0	0	0	0	0	0	0	0	0	0	0
Rickettsia	0	0	0	0	0	0	0	0	0	0	0	0	0	0	0	0	0	0	0	0	0	0.0619771	0	0	0	0	0	0	0	0	0	0	0	0	0	0	0	0	0	0
Ruminococcus	0	0	0	0	0	0	0	0	0	0	0	0	0	0	0	0	0	0	0	0	0.0249813	0	0.0329272	0	0	0	0	0	0	0	0	0	0	0	0	0	0	0	0	0
Anaeroplasma	0	0	0	0	0	0	0	0	0	0	0	0	0	0	0	0	0	0	0	0	0.0249813	0	0.0329272	0	0	0	0	0	0	0	0	0	0	0	0	0	0	0	0	0
unclassified Mycobacteriaceae	0	0	0	0	0	0	0	0.0272702	0	0	0	0	0	0	0	0	0	0	0	0	0	0	0	0	0	0	0	0	0	0	0	0	0	0	0	0	0	0	0	0
Proteocatella	0	0	0	0	0	0	0	0.0272702	0	0	0	0	0	0	0	0	0	0	0	0	0	0	0	0	0	0	0	0	0	0	0	0	0	0	0	0	0	0	0	0
Calditerrivibrio	0	0	0	0	0	0	0	0.0272702	0	0	0	0	0	0	0	0	0	0	0	0	0	0	0	0	0	0	0	0	0	0	0	0	0	0	0	0	0	0	0	0
Anaerobaculum	0	0	0	0	0	0	0	0.0272702	0	0	0	0	0	0	0	0	0	0	0	0	0	0	0	0	0	0	0	0	0	0	0	0	0	0	0	0	0	0	0	0
Aciditerrimonas	0	0	0	0	0	0	0	0.0272702	0	0	0	0	0	0	0	0	0	0	0	0	0	0	0	0	0	0	0	0	0	0	0	0	0	0	0	0	0	0	0	0
Roseococcus	0	0	0	0	0	0	0	0	0	0	0	0	0	0	0	0.0266454	0	0	0	0	0	0	0	0	0	0	0	0	0	0	0	0	0	0	0	0	0	0	0	0
Marinilactibacillus	0	0	0	0	0	0	0	0	0	0	0	0	0	0	0	0.0266454	0	0	0	0	0	0	0	0	0	0	0	0	0	0	0	0	0	0	0	0	0	0	0	0
Fibrella	0	0	0	0	0	0	0	0	0	0	0	0	0	0	0	0.0266454	0	0	0	0	0	0	0	0	0	0	0	0	0	0	0	0	0	0	0	0	0	0	0	0
Dolosigranulum	0	0	0	0	0	0	0	0	0	0	0	0	0	0	0	0.0266454	0	0	0	0	0	0	0	0	0	0	0	0	0	0	0	0	0	0	0	0	0	0	0	0
Aquincola	0	0	0	0	0	0	0	0	0	0	0	0	0	0	0	0.0266454	0	0	0	0	0	0	0	0	0	0	0	0	0	0	0	0	0	0	0	0	0	0	0	0
Solimonas	0	0	0	0	0	0	0	0	0	0	0	0	0	0	0	0	0	0.0263574	0	0	0	0	0	0	0	0	0	0	0	0	0	0	0	0	0	0	0	0	0	0
Piscicoccus	0	0	0	0	0	0	0	0	0	0	0	0	0	0	0	0	0	0.0263574	0	0	0	0	0	0	0	0	0	0	0	0	0	0	0	0	0	0	0	0	0	0
Labrenzia	0	0	0	0	0	0	0	0	0	0	0	0	0	0	0	0	0	0.0263574	0	0	0	0	0	0	0	0	0	0	0	0	0	0	0	0	0	0	0	0	0	0
Actinomadura	0	0	0	0	0	0	0	0	0	0	0	0	0	0	0	0	0	0.0263574	0	0	0	0	0	0	0	0	0	0	0	0	0	0	0	0	0	0	0	0	0	0
Microlunatus	0	0	0	0	0	0	0	0	0	0	0	0	0	0	0	0	0	0	0	0	0	0	0	0.0519211	0	0	0	0	0	0	0	0	0	0	0	0	0	0	0	0
Desulfomonile	0	0	0	0	0	0	0	0	0	0	0	0	0	0	0	0	0.0257334	0	0	0	0	0	0	0	0	0	0	0	0	0	0	0	0	0	0	0	0	0	0	0
Citrobacter	0	0	0	0	0	0	0	0	0	0	0	0	0	0	0	0	0.0257334	0	0	0	0	0	0	0	0	0	0	0	0	0	0	0	0	0	0	0	0	0	0	0
Spirosoma	0	0	0	0	0	0	0	0	0	0	0	0	0	0	0	0	0	0	0.0243072	0	0	0	0	0	0	0	0	0	0	0	0	0	0	0	0	0	0	0	0	0
Labrys	0	0	0	0	0	0	0	0	0	0	0	0	0	0	0	0	0	0	0.0243072	0	0	0	0	0	0	0	0	0	0	0	0	0	0	0	0	0	0	0	0	0
Mesoplasma	0	0	0	0	0	0	0	0	0	0	0	0	0	0	0	0	0	0	0	0	0	0	0	0	0	0	0	0	0	0	0	0	0	0	0	0	0.023116	0	0	0
Cupriavidus	0	0	0	0	0	0	0	0	0	0	0	0	0	0	0	0	0	0	0	0	0	0	0	0	0	0	0	0	0	0	0	0	0	0	0	0	0.023116	0	0	0
Bartonella	0	0	0	0	0	0.022041	0	0	0	0	0	0	0	0	0	0	0	0	0	0	0	0	0	0	0	0	0	0	0	0	0	0	0	0	0	0	0	0	0	0
unclassified Syntrophobacteraceae	0	0	0	0	0	0	0	0	0	0	0	0	0	0	0	0	0	0	0	0	0	0	0	0	0	0	0	0.0382263	0	0	0	0	0	0	0	0	0	0	0	0
unclassified Epsilonproteobacteria	0	0	0	0	0	0	0	0	0	0	0	0	0	0	0	0	0	0	0	0	0	0	0	0	0	0	0	0.0382263	0	0	0	0	0	0	0	0	0	0	0	0
Proteiniborus	0	0	0	0	0	0	0	0	0	0	0	0	0	0	0	0	0	0	0	0	0	0	0	0	0	0	0	0.0382263	0	0	0	0	0	0	0	0	0	0	0	0
Pelagibius	0	0	0	0	0	0	0	0	0	0	0	0	0	0	0	0	0	0	0	0	0	0	0	0	0	0	0	0.0382263	0	0	0	0	0	0	0	0	0	0	0	0
Pectobacterium	0	0	0	0	0	0	0	0	0	0	0	0	0	0	0	0	0	0	0	0	0	0	0	0	0	0	0	0.0382263	0	0	0	0	0	0	0	0	0	0	0	0
Catenibacterium	0	0	0	0	0	0	0	0	0	0	0	0	0	0	0	0	0	0	0	0	0	0	0	0	0	0	0	0.0382263	0	0	0	0	0	0	0	0	0	0	0	0
unclassified Ruaniaceae	0	0	0	0	0	0	0	0	0	0	0	0	0	0	0	0	0	0	0	0	0	0	0	0	0.0355114	0	0	0	0	0	0	0	0	0	0	0	0	0	0	0
Syntrophococcus	0	0	0	0	0	0	0	0	0	0	0	0	0	0	0	0	0	0	0	0	0	0	0	0	0.0355114	0	0	0	0	0	0	0	0	0	0	0	0	0	0	0
Pelagicoccus	0	0	0	0	0	0	0	0	0	0	0	0	0	0	0	0	0	0	0	0	0	0	0	0	0.0355114	0	0	0	0	0	0	0	0	0	0	0	0	0	0	0
Oxalicibacterium	0	0	0	0	0	0	0	0	0	0	0	0	0	0	0	0	0	0	0	0	0	0	0	0	0.0355114	0	0	0	0	0	0	0	0	0	0	0	0	0	0	0
Myroides	0	0	0	0	0	0	0	0	0	0	0	0	0	0	0	0	0	0	0	0	0	0	0	0	0.0355114	0	0	0	0	0	0	0	0	0	0	0	0	0	0	0
Lentibacillus	0	0	0	0	0	0	0	0	0	0	0	0	0	0	0	0	0	0	0	0	0	0	0	0	0.0355114	0	0	0	0	0	0	0	0	0	0	0	0	0	0	0
Enterorhabdus	0	0	0	0	0	0	0	0	0	0	0	0	0	0	0	0	0	0	0	0	0	0	0	0	0.0355114	0	0	0	0	0	0	0	0	0	0	0	0	0	0	0
Cystobacter	0	0	0	0	0	0	0	0	0	0	0	0	0	0	0	0	0	0	0	0	0	0	0	0	0.0355114	0	0	0	0	0	0	0	0	0	0	0	0	0	0	0
Azospira	0	0	0	0	0	0	0	0	0	0	0	0	0	0	0	0	0	0	0	0	0	0	0	0	0.0355114	0	0	0	0	0	0	0	0	0	0	0	0	0	0	0
Allisonella	0	0	0	0	0	0	0	0	0	0	0	0	0	0	0	0	0	0	0	0	0	0	0	0	0.0355114	0	0	0	0	0	0	0	0	0	0	0	0	0	0	0
Alkalibacter	0	0	0	0	0	0	0	0	0	0	0	0	0	0	0	0	0	0	0	0	0	0	0	0	0.0355114	0	0	0	0	0	0	0	0	0	0	0	0	0	0	0
unclassified Rikenellaceae	0	0	0	0	0	0	0	0	0	0	0	0	0	0	0	0	0	0	0	0	0	0	0	0	0	0.0348068	0	0	0	0	0	0	0	0	0	0	0	0	0	0
Salmonella	0	0	0	0	0	0	0	0	0	0	0	0	0	0	0	0	0	0	0	0	0	0	0	0	0	0.0348068	0	0	0	0	0	0	0	0	0	0	0	0	0	0
Piscibacillus	0	0	0	0	0	0	0	0	0	0	0	0	0	0	0	0	0	0	0	0	0	0	0	0	0	0.0348068	0	0	0	0	0	0	0	0	0	0	0	0	0	0
Mogibacterium	0	0	0	0	0	0	0	0	0	0	0	0	0	0	0	0	0	0	0	0	0	0	0	0	0	0.0348068	0	0	0	0	0	0	0	0	0	0	0	0	0	0
Chthonomonas_Armatimonadetes_gp3	0	0	0	0	0	0	0	0	0	0	0	0	0	0	0	0	0	0	0	0	0	0	0	0	0	0.0348068	0	0	0	0	0	0	0	0	0	0	0	0	0	0
Alysiella	0	0	0	0	0	0	0	0	0	0	0	0	0	0	0	0	0	0	0	0	0	0	0	0	0	0.0348068	0	0	0	0	0	0	0	0	0	0	0	0	0	0
unclassified Piscirickettsiaceae	0	0	0	0	0	0	0	0	0	0	0	0	0	0	0	0	0	0	0	0	0	0	0.0329272	0	0	0	0	0	0	0	0	0	0	0	0	0	0	0	0	0
unclassified Desulfobulbaceae	0	0	0	0	0	0	0	0	0	0	0	0	0	0	0	0	0	0	0	0	0	0	0.0329272	0	0	0	0	0	0	0	0	0	0	0	0	0	0	0	0	0
Pontibaca	0	0	0	0	0	0	0	0	0	0	0	0	0	0	0	0	0	0	0	0	0	0	0.0329272	0	0	0	0	0	0	0	0	0	0	0	0	0	0	0	0	0
Polaromonas	0	0	0	0	0	0	0	0	0	0	0	0	0	0	0	0	0	0	0	0	0	0	0.0329272	0	0	0	0	0	0	0	0	0	0	0	0	0	0	0	0	0
Plantibacter	0	0	0	0	0	0	0	0	0	0	0	0	0	0	0	0	0	0	0	0	0	0	0.0329272	0	0	0	0	0	0	0	0	0	0	0	0	0	0	0	0	0
Phascolarctobacterium	0	0	0	0	0	0	0	0	0	0	0	0	0	0	0	0	0	0	0	0	0	0	0.0329272	0	0	0	0	0	0	0	0	0	0	0	0	0	0	0	0	0
Mannheimia	0	0	0	0	0	0	0	0	0	0	0	0	0	0	0	0	0	0	0	0	0	0	0.0329272	0	0	0	0	0	0	0	0	0	0	0	0	0	0	0	0	0
Garciella	0	0	0	0	0	0	0	0	0	0	0	0	0	0	0	0	0	0	0	0	0	0	0.0329272	0	0	0	0	0	0	0	0	0	0	0	0	0	0	0	0	0
Coraliomargarita	0	0	0	0	0	0	0	0	0	0	0	0	0	0	0	0	0	0	0	0	0	0	0.0329272	0	0	0	0	0	0	0	0	0	0	0	0	0	0	0	0	0
Anaeromyxobacter	0	0	0	0	0	0	0	0	0	0	0	0	0	0	0	0	0	0	0	0	0	0	0.0329272	0	0	0	0	0	0	0	0	0	0	0	0	0	0	0	0	0
Alkaliphilus	0	0	0	0	0	0	0	0	0	0	0	0	0	0	0	0	0	0	0	0	0	0	0.0329272	0	0	0	0	0	0	0	0	0	0	0	0	0	0	0	0	0
Thermaerobacter	0	0	0	0	0	0	0	0	0	0	0	0	0	0	0	0	0	0	0	0	0	0.0309885	0	0	0	0	0	0	0	0	0	0	0	0	0	0	0	0	0	0
Terribacillus	0	0	0	0	0	0	0	0	0	0	0	0	0	0	0	0	0	0	0	0	0	0.0309885	0	0	0	0	0	0	0	0	0	0	0	0	0	0	0	0	0	0
Pseudoflavonifractor	0	0	0	0	0	0	0	0	0	0	0	0	0	0	0	0	0	0	0	0	0	0.0309885	0	0	0	0	0	0	0	0	0	0	0	0	0	0	0	0	0	0
Paenochrobactrum	0	0	0	0	0	0	0	0	0	0	0	0	0	0	0	0	0	0	0	0	0	0.0309885	0	0	0	0	0	0	0	0	0	0	0	0	0	0	0	0	0	0
Haloactinopolyspora	0	0	0	0	0	0	0	0	0	0	0	0	0	0	0	0	0	0	0	0	0	0.0309885	0	0	0	0	0	0	0	0	0	0	0	0	0	0	0	0	0	0
Haliea	0	0	0	0	0	0	0	0	0	0	0	0	0	0	0	0	0	0	0	0	0	0.0309885	0	0	0	0	0	0	0	0	0	0	0	0	0	0	0	0	0	0
Globicatella	0	0	0	0	0	0	0	0	0	0	0	0	0	0	0	0	0	0	0	0	0	0.0309885	0	0	0	0	0	0	0	0	0	0	0	0	0	0	0	0	0	0
Dyadobacter	0	0	0	0	0	0	0	0	0	0	0	0	0	0	0	0	0	0	0	0	0	0.0309885	0	0	0	0	0	0	0	0	0	0	0	0	0	0	0	0	0	0
Dorea	0	0	0	0	0	0	0	0	0	0	0	0	0	0	0	0	0	0	0	0	0	0.0309885	0	0	0	0	0	0	0	0	0	0	0	0	0	0	0	0	0	0
Dethiobacter	0	0	0	0	0	0	0	0	0	0	0	0	0	0	0	0	0	0	0	0	0	0.0309885	0	0	0	0	0	0	0	0	0	0	0	0	0	0	0	0	0	0
Coprobacillus	0	0	0	0	0	0	0	0	0	0	0	0	0	0	0	0	0	0	0	0	0	0.0309885	0	0	0	0	0	0	0	0	0	0	0	0	0	0	0	0	0	0
Allokutzneria	0	0	0	0	0	0	0	0	0	0	0	0	0	0	0	0	0	0	0	0	0	0.0309885	0	0	0	0	0	0	0	0	0	0	0	0	0	0	0	0	0	0
unclassified Clostridiales_Incertae_Sedis_XII	0	0	0	0	0	0	0	0	0	0	0	0	0	0	0	0	0	0	0	0	0.0249813	0	0	0	0	0	0	0	0	0	0	0	0	0	0	0	0	0	0	0
Thermicanus	0	0	0	0	0	0	0	0	0	0	0	0	0	0	0	0	0	0	0	0	0.0249813	0	0	0	0	0	0	0	0	0	0	0	0	0	0	0	0	0	0	0
Shimazuella	0	0	0	0	0	0	0	0	0	0	0	0	0	0	0	0	0	0	0	0	0.0249813	0	0	0	0	0	0	0	0	0	0	0	0	0	0	0	0	0	0	0
Paenalcaligenes	0	0	0	0	0	0	0	0	0	0	0	0	0	0	0	0	0	0	0	0	0.0249813	0	0	0	0	0	0	0	0	0	0	0	0	0	0	0	0	0	0	0
Macrococcus	0	0	0	0	0	0	0	0	0	0	0	0	0	0	0	0	0	0	0	0	0.0249813	0	0	0	0	0	0	0	0	0	0	0	0	0	0	0	0	0	0	0
Kushneria	0	0	0	0	0	0	0	0	0	0	0	0	0	0	0	0	0	0	0	0	0.0249813	0	0	0	0	0	0	0	0	0	0	0	0	0	0	0	0	0	0	0
Dysgonomonas	0	0	0	0	0	0	0	0	0	0	0	0	0	0	0	0	0	0	0	0	0.0249813	0	0	0	0	0	0	0	0	0	0	0	0	0	0	0	0	0	0	0
Arsenicicoccus	0	0	0	0	0	0	0	0	0	0	0	0	0	0	0	0	0	0	0	0	0.0249813	0	0	0	0	0	0	0	0	0	0	0	0	0	0	0	0	0	0	0
Xanthomonas	0	0	0	0	0	0	0	0	0	0	0	0	0	0	0	0	0	0	0	0	0	0	0	0	0	0	0	0	0	0	0	0	0	0	0	0	0	0	0	0
Ureaplasma	0	0	0	0	0	0	0	0	0	0	0	0	0	0	0	0	0	0	0	0	0	0	0	0	0	0	0	0	0	0	0	0	0	0	0	0	0	0	0	0
unclassified Xanthobacteraceae	0	0	0	0	0	0	0	0	0	0	0	0	0	0	0	0	0	0	0	0	0	0	0	0	0	0	0	0	0	0	0	0	0	0	0	0	0	0	0	0
unclassified Sutterellaceae	0	0	0	0	0	0	0	0	0	0	0	0	0	0	0	0	0	0	0	0	0	0	0	0	0	0	0	0	0	0	0	0	0	0	0	0	0	0	0	0
unclassified Streptococcaceae	0	0	0	0	0	0	0	0	0	0	0	0	0	0	0	0	0	0	0	0	0	0	0	0	0	0	0	0	0	0	0	0	0	0	0	0	0	0	0	0
unclassified Spirochaetales	0	0	0	0	0	0	0	0	0	0	0	0	0	0	0	0	0	0	0	0	0	0	0	0	0	0	0	0	0	0	0	0	0	0	0	0	0	0	0	0
unclassified Leuconostocaceae	0	0	0	0	0	0	0	0	0	0	0	0	0	0	0	0	0	0	0	0	0	0	0	0	0	0	0	0	0	0	0	0	0	0	0	0	0	0	0	0
unclassified Leptotrichiaceae	0	0	0	0	0	0	0	0	0	0	0	0	0	0	0	0	0	0	0	0	0	0	0	0	0	0	0	0	0	0	0	0	0	0	0	0	0	0	0	0
unclassified Lactobacillaceae	0	0	0	0	0	0	0	0	0	0	0	0	0	0	0	0	0	0	0	0	0	0	0	0	0	0	0	0	0	0	0	0	0	0	0	0	0	0	0	0
unclassified Hydrogenophilaceae	0	0	0	0	0	0	0	0	0	0	0	0	0	0	0	0	0	0	0	0	0	0	0	0	0	0	0	0	0	0	0	0	0	0	0	0	0	0	0	0
unclassified Fusobacteriales	0	0	0	0	0	0	0	0	0	0	0	0	0	0	0	0	0	0	0	0	0	0	0	0	0	0	0	0	0	0	0	0	0	0	0	0	0	0	0	0
unclassified Campylobacteraceae	0	0	0	0	0	0	0	0	0	0	0	0	0	0	0	0	0	0	0	0	0	0	0	0	0	0	0	0	0	0	0	0	0	0	0	0	0	0	0	0
unclassified Actinomycetaceae	0	0	0	0	0	0	0	0	0	0	0	0	0	0	0	0	0	0	0	0	0	0	0	0	0	0	0	0	0	0	0	0	0	0	0	0	0	0	0	0
Turicella	0	0	0	0	0	0	0	0	0	0	0	0	0	0	0	0	0	0	0	0	0	0	0	0	0	0	0	0	0	0	0	0	0	0	0	0	0	0	0	0
Trichococcus	0	0	0	0	0	0	0	0	0	0	0	0	0	0	0	0	0	0	0	0	0	0	0	0	0	0	0	0	0	0	0	0	0	0	0	0	0	0	0	0
Thiothrix	0	0	0	0	0	0	0	0	0	0	0	0	0	0	0	0	0	0	0	0	0	0	0	0	0	0	0	0	0	0	0	0	0	0	0	0	0	0	0	0
Thermus	0	0	0	0	0	0	0	0	0	0	0	0	0	0	0	0	0	0	0	0	0	0	0	0	0	0	0	0	0	0	0	0	0	0	0	0	0	0	0	0
Terrimonas	0	0	0	0	0	0	0	0	0	0	0	0	0	0	0	0	0	0	0	0	0	0	0	0	0	0	0	0	0	0	0	0	0	0	0	0	0	0	0	0
Streptobacillus	0	0	0	0	0	0	0	0	0	0	0	0	0	0	0	0	0	0	0	0	0	0	0	0	0	0	0	0	0	0	0	0	0	0	0	0	0	0	0	0
Sporanaerobacter	0	0	0	0	0	0	0	0	0	0	0	0	0	0	0	0	0	0	0	0	0	0	0	0	0	0	0	0	0	0	0	0	0	0	0	0	0	0	0	0
Sebaldella	0	0	0	0	0	0	0	0	0	0	0	0	0	0	0	0	0	0	0	0	0	0	0	0	0	0	0	0	0	0	0	0	0	0	0	0	0	0	0	0
Rubritepida	0	0	0	0	0	0	0	0	0	0	0	0	0	0	0	0	0	0	0	0	0	0	0	0	0	0	0	0	0	0	0	0	0	0	0	0	0	0	0	0
Quadrisphaera	0	0	0	0	0	0	0	0	0	0	0	0	0	0	0	0	0	0	0	0	0	0	0	0	0	0	0	0	0	0	0	0	0	0	0	0	0	0	0	0
Proteiniphilum	0	0	0	0	0	0	0	0	0	0	0	0	0	0	0	0	0	0	0	0	0	0	0	0	0	0	0	0	0	0	0	0	0	0	0	0	0	0	0	0
Phycicoccus	0	0	0	0	0	0	0	0	0	0	0	0	0	0	0	0	0	0	0	0	0	0	0	0	0	0	0	0	0	0	0	0	0	0	0	0	0	0	0	0
Perlucidibaca	0	0	0	0	0	0	0	0	0	0	0	0	0	0	0	0	0	0	0	0	0	0	0	0	0	0	0	0	0	0	0	0	0	0	0	0	0	0	0	0
Peptostreptococcus	0	0	0	0	0	0	0	0	0	0	0	0	0	0	0	0	0	0	0	0	0	0	0	0	0	0	0	0	0	0	0	0	0	0	0	0	0	0	0	0
Peptostreptococcaceae_incertae_sedis	0	0	0	0	0	0	0	0	0	0	0	0	0	0	0	0	0	0	0	0	0	0	0	0	0	0	0	0	0	0	0	0	0	0	0	0	0	0	0	0
Peptoniphilus	0	0	0	0	0	0	0	0	0	0	0	0	0	0	0	0	0	0	0	0	0	0	0	0	0	0	0	0	0	0	0	0	0	0	0	0	0	0	0	0
Pasteurella	0	0	0	0	0	0	0	0	0	0	0	0	0	0	0	0	0	0	0	0	0	0	0	0	0	0	0	0	0	0	0	0	0	0	0	0	0	0	0	0
Parvimonas	0	0	0	0	0	0	0	0	0	0	0	0	0	0	0	0	0	0	0	0	0	0	0	0	0	0	0	0	0	0	0	0	0	0	0	0	0	0	0	0
Paraprevotella	0	0	0	0	0	0	0	0	0	0	0	0	0	0	0	0	0	0	0	0	0	0	0	0	0	0	0	0	0	0	0	0	0	0	0	0	0	0	0	0
Paraeggerthella	0	0	0	0	0	0	0	0	0	0	0	0	0	0	0	0	0	0	0	0	0	0	0	0	0	0	0	0	0	0	0	0	0	0	0	0	0	0	0	0
Orientia	0	0	0	0	0	0	0	0	0	0	0	0	0	0	0	0	0	0	0	0	0	0	0	0	0	0	0	0	0	0	0	0	0	0	0	0	0	0	0	0
Negativicoccus	0	0	0	0	0	0	0	0	0	0	0	0	0	0	0	0	0	0	0	0	0	0	0	0	0	0	0	0	0	0	0	0	0	0	0	0	0	0	0	0
Nakamurella	0	0	0	0	0	0	0	0	0	0	0	0	0	0	0	0	0	0	0	0	0	0	0	0	0	0	0	0	0	0	0	0	0	0	0	0	0	0	0	0
Limnohabitans	0	0	0	0	0	0	0	0	0	0	0	0	0	0	0	0	0	0	0	0	0	0	0	0	0	0	0	0	0	0	0	0	0	0	0	0	0	0	0	0
Leptotrichia	0	0	0	0	0	0	0	0	0	0	0	0	0	0	0	0	0	0	0	0	0	0	0	0	0	0	0	0	0	0	0	0	0	0	0	0	0	0	0	0
Lacticigenium	0	0	0	0	0	0	0	0	0	0	0	0	0	0	0	0	0	0	0	0	0	0	0	0	0	0	0	0	0	0	0	0	0	0	0	0	0	0	0	0
Kingella	0	0	0	0	0	0	0	0	0	0	0	0	0	0	0	0	0	0	0	0	0	0	0	0	0	0	0	0	0	0	0	0	0	0	0	0	0	0	0	0
Histophilus	0	0	0	0	0	0	0	0	0	0	0	0	0	0	0	0	0	0	0	0	0	0	0	0	0	0	0	0	0	0	0	0	0	0	0	0	0	0	0	0
Haemophilus	0	0	0	0	0	0	0	0	0	0	0	0	0	0	0	0	0	0	0	0	0	0	0	0	0	0	0	0	0	0	0	0	0	0	0	0	0	0	0	0
Haematobacter	0	0	0	0	0	0	0	0	0	0	0	0	0	0	0	0	0	0	0	0	0	0	0	0	0	0	0	0	0	0	0	0	0	0	0	0	0	0	0	0
Granulicatella	0	0	0	0	0	0	0	0	0	0	0	0	0	0	0	0	0	0	0	0	0	0	0	0	0	0	0	0	0	0	0	0	0	0	0	0	0	0	0	0
Fusobacterium	0	0	0	0	0	0	0	0	0	0	0	0	0	0	0	0	0	0	0	0	0	0	0	0	0	0	0	0	0	0	0	0	0	0	0	0	0	0	0	0
Fusibacter	0	0	0	0	0	0	0	0	0	0	0	0	0	0	0	0	0	0	0	0	0	0	0	0	0	0	0	0	0	0	0	0	0	0	0	0	0	0	0	0
Fructobacillus	0	0	0	0	0	0	0	0	0	0	0	0	0	0	0	0	0	0	0	0	0	0	0	0	0	0	0	0	0	0	0	0	0	0	0	0	0	0	0	0
Friedmanniella	0	0	0	0	0	0	0	0	0	0	0	0	0	0	0	0	0	0	0	0	0	0	0	0	0	0	0	0	0	0	0	0	0	0	0	0	0	0	0	0
Finegoldia	0	0	0	0	0	0	0	0	0	0	0	0	0	0	0	0	0	0	0	0	0	0	0	0	0	0	0	0	0	0	0	0	0	0	0	0	0	0	0	0
Filifactor	0	0	0	0	0	0	0	0	0	0	0	0	0	0	0	0	0	0	0	0	0	0	0	0	0	0	0	0	0	0	0	0	0	0	0	0	0	0	0	0
Empedobacter	0	0	0	0	0	0	0	0	0	0	0	0	0	0	0	0	0	0	0	0	0	0	0	0	0	0	0	0	0	0	0	0	0	0	0	0	0	0	0	0
Dialister	0	0	0	0	0	0	0	0	0	0	0	0	0	0	0	0	0	0	0	0	0	0	0	0	0	0	0	0	0	0	0	0	0	0	0	0	0	0	0	0
Dermabacter	0	0	0	0	0	0	0	0	0	0	0	0	0	0	0	0	0	0	0	0	0	0	0	0	0	0	0	0	0	0	0	0	0	0	0	0	0	0	0	0
Delftia	0	0	0	0	0	0	0	0	0	0	0	0	0	0	0	0	0	0	0	0	0	0	0	0	0	0	0	0	0	0	0	0	0	0	0	0	0	0	0	0
Daeguia	0	0	0	0	0	0	0	0	0	0	0	0	0	0	0	0	0	0	0	0	0	0	0	0	0	0	0	0	0	0	0	0	0	0	0	0	0	0	0	0
Coxiella	0	0	0	0	0	0	0	0	0	0	0	0	0	0	0	0	0	0	0	0	0	0	0	0	0	0	0	0	0	0	0	0	0	0	0	0	0	0	0	0
Conchiformibius	0	0	0	0	0	0	0	0	0	0	0	0	0	0	0	0	0	0	0	0	0	0	0	0	0	0	0	0	0	0	0	0	0	0	0	0	0	0	0	0
Clostridium_XIX	0	0	0	0	0	0	0	0	0	0	0	0	0	0	0	0	0	0	0	0	0	0	0	0	0	0	0	0	0	0	0	0	0	0	0	0	0	0	0	0
Capnocytophaga	0	0	0	0	0	0	0	0	0	0	0	0	0	0	0	0	0	0	0	0	0	0	0	0	0	0	0	0	0	0	0	0	0	0	0	0	0	0	0	0
Buttiauxella	0	0	0	0	0	0	0	0	0	0	0	0	0	0	0	0	0	0	0	0	0	0	0	0	0	0	0	0	0	0	0	0	0	0	0	0	0	0	0	0
Atopobium	0	0	0	0	0	0	0	0	0	0	0	0	0	0	0	0	0	0	0	0	0	0	0	0	0	0	0	0	0	0	0	0	0	0	0	0	0	0	0	0
Anaplasma	0	0	0	0	0	0	0	0	0	0	0	0	0	0	0	0	0	0	0	0	0	0	0	0	0	0	0	0	0	0	0	0	0	0	0	0	0	0	0	0
Anaerofustis	0	0	0	0	0	0	0	0	0	0	0	0	0	0	0	0	0	0	0	0	0	0	0	0	0	0	0	0	0	0	0	0	0	0	0	0	0	0	0	0
Anaerofilum	0	0	0	0	0	0	0	0	0	0	0	0	0	0	0	0	0	0	0	0	0	0	0	0	0	0	0	0	0	0	0	0	0	0	0	0	0	0	0	0
Akkermansia	0	0	0	0	0	0	0	0	0	0	0	0	0	0	0	0	0	0	0	0	0	0	0	0	0	0	0	0	0	0	0	0	0	0	0	0	0	0	0	0
Actinomyces	0	0	0	0	0	0	0	0	0	0	0	0	0	0	0	0	0	0	0	0	0	0	0	0	0	0	0	0	0	0	0	0	0	0	0	0	0	0	0	0
Actinobacillus	0	0	0	0	0	0	0	0	0	0	0	0	0	0	0	0	0	0	0	0	0	0	0	0	0	0	0	0	0	0	0	0	0	0	0	0	0	0	0	0
Achromobacter	0	0	0	0	0	0	0	0	0	0	0	0	0	0	0	0	0	0	0	0	0	0	0	0	0	0	0	0	0	0	0	0	0	0	0	0	0	0	0	0
Acetobacter	0	0	0	0	0	0	0	0	0	0	0	0	0	0	0	0	0	0	0	0	0	0	0	0	0	0	0	0	0	0	0	0	0	0	0	0	0	0	0	0

## Sheet: Farm heatmap
Genus	Farm1	Farm2	Farm3	Farm4	Farm5	Farm6a	Farm7	Farm8	Farm6b
unclassified Bacteria	12.9298	4.15586	32.1083	25.572	8.23303	10.9422	5.11408	7.79593	9.16608
unclassified Enterobacteriaceae	5.79544	15.84	0.0184094	3.33756	13.724	3.23572	2.06861	0.629926	0.0254929
Paracoccus	1.66686	1.95926	0.535179	1.67708	9.5239	0.829148	10.4429	2.50263	11.1943
unclassified Proteobacteria	15.683	2.83015	4.0336	3.1076	1.35831	0.583011	3.52188	2.59249	1.50819
Methyloversatilis	0.351329	3.26161	0.039407	0.571103	0.00607681	2.65476	1.10187	0.893771	20.6736
unclassified Alphaproteobacteria	2.28464	2.49744	4.50949	4.80075	0.333181	1.22428	6.23798	3.25951	2.29294
Brevundimonas	6.10893	0.62746	0.0592268	2.4541	4.80637	0.369597	0.634118	2.84506	4.29525
unclassified Rhodobacteraceae	2.01059	0.558734	0.895482	2.65982	4.46955	0.759039	1.03699	4.89464	4.07314
unclassified Actinomycetales	1.28107	0.920018	0.0366474	0.360646	1.03845	12.5809	0.800023	1.39091	0.30404
Porphyrobacter	0.461381	0.253341	0.111591	2.96963	8.15153	0.581824	0.209096	3.42857	1.86396
Gp4	0.377156	0.228718	0.597049	1.35061	11.2404	0.220318	0.215694	0.737498	2.17393
unclassified Rhizobiales	1.1914	2.49055	2.03563	3.26371	0.909291	0.964813	1.71296	1.57732	2.9863
Mycobacterium	0.319766	1.81396	0.064218	0.140124	0.841311	0.0728828	13.6129	0.0475009	0.105531
unclassified Gammaproteobacteria	0.0778675	3.16546	0.603834	0.160218	0.125374	0.514762	8.49755	0.590974	1.8772
unclassified Betaproteobacteria	0.212583	6.37471	4.6289	0.374644	0.180862	0.358655	0.317376	1.51296	1.48978
unclassified Bacteroidetes	2.10154	0.181592	3.16898	4.4465	0.338106	1.27967	1.08351	1.28734	0.354939
unclassified Sphingomonadaceae	0.404358	0.201729	0.0958973	3.05947	0.20676	1.33196	0.936712	4.601	2.8818
Hyphomicrobium	1.01336	6.38759	0.338972	0.413901	0.0248198	0.231204	0.49986	1.19523	1.58615
Corynebacterium	0.510507	0.504491	0.0182815	0.314422	0.701112	3.50063	0.616292	4.23787	0.134835
Clostridium_XI	0.288803	0.187996	0.0183659	0.155248	0.78588	4.51999	1.23222	1.88556	0.15064
unclassified Erythrobacteraceae	1.72059	0.236132	0.039407	1.82551	1.58854	0.146674	0.0237718	2.22963	1.04454
Kocuria	0.985215	0.146479	0.0183455	0.245184	1.42768	0.606362	3.82254	0.914625	0.0169952
Lysobacter	0.00883392	0.102263	0.00920471	2.78965	0.819851	0.110068	0.015863	2.01191	1.51931
unclassified Chitinophagaceae	0.0373248	0.384142	0.360836	2.00075	1.39398	0.210923	0.279681	0.603569	0.474821
Bacillus	1.42226	1.41406	0.0549725	1.10918	0.108532	0.34721	0.827837	0.0282273	0.0324921
unclassified Planctomycetaceae	0.621857	1.30076	1.35429	0.910848	0.170697	0.0729624	0.0130685	0.183021	0.0540797
Sphingopyxis	0.844624	0.639339	0.0276141	0.135052	0.17671	0.15631	0.331818	1.44581	0.385168
unclassified Bradyrhizobiaceae	0.563646	0.780417	0.0565311	0.025854	0.315174	0.116128	1.4694	0.344657	0.402556
unclassified Flavobacteriaceae	0.491256	0.218162	0.30445	0.367926	0.720529	0.770045	0.0843839	0.681871	0.258592
unclassified Caulobacteraceae	0.813061	1.42853	0.0184094	0.363748	0.211811	0.0051717	0.238475	0.391836	0.240698
Opitutus	0.00883392	0.109081	1.35687	0.656232	0.0189435	0.214834	0.380094	0.300145	0.414075
unclassified Hyphomicrobiaceae	0.419282	0.771655	0.764696	0.110215	0.0385556	0.0103434	0.23568	0.742207	0.127002
unclassified Actinobacteria	0.0745085	0.0439334	0.342429	0.126521	0.0431143	0.468159	0.69387	0.0311766	1.23977
unclassified Burkholderiales	0.0591716	0.16516	1.18177	0.687857	0.462281	0.0699182	0.0392054	0.237413	0.0541134
Deinococcus	0.312025	0.229132	0.0365631	0.276239	1.27472	0.179275	0.137652	0.256262	0.194097
Pseudomonas	0.143685	0.180963	0.565008	0.019425	0.148308	0.692717	0.259854	0.205041	0.224149
Bosea	0.160603	0.0417657	0.0669979	0.504629	0.39805	0.124121	0.242956	0.225683	0.60028
Roseomonas	1.18809	0.0590244	0.0183455	0.340055	0.175148	0.0302448	0.15014	0.255415	0.092418
unclassified Sphingobacteriales	0.293555	0.0409054	0.563934	0.499213	0.160455	0.206643	0.0392054	0.105344	0.329604
Clostridium_sensu_stricto	0.0753379	0.103612	0.00922509	0.145891	0.213347	0.80163	0.116125	0.405157	0.0421426
Pasteuria	0.298524	0.0623925	0.763854	0.320046	0.045268	0.0309757	0.0817102	0.0930718	0.083786
unclassified Comamonadaceae	0.201831	0.932793	0.172202	0.0357989	0.0204482	0.0599237	0.08403	0.0788565	0.079948
Gemmatimonas	0.0468471	0.0464156	0.291731	0.196528	0.00607681	0.0493376	0.0914794	0.807664	0.100104
Flavobacterium	0.0126711	0.00681756	0.195754	0.0579741	0.0251763	0.136043	0.233303	0.1872	0.407316
Gemmata	0.0904716	0.0897696	0.064154	0.519677	0.0822414	0.0482999	0.0447793	0.13201	0.168595
Devosia	0.0560876	0.0384231	0.00914077	0.231753	0.0581231	0.0713318	0.026137	0.1799	0.157989
unclassified Phyllobacteriaceae	0.0656746	0.131684	0.0197355	0.0842978	0.0130227	0.0165262	0.0130685	0.17082	0.215377
Rhizobium	0.0725935	0.132421	0.00920471	0.178956	0.0260454	0.0321398	0.0797324	0.0995712	0.0701362
Nitrospira	0	0.147504	14.0944	1.58675	0.684797	0.104033	0.332764	0.602121	0.351379
Salinicoccus	0.470875	0.113416	0	0.0756238	0.222225	3.7305	0.329743	3.59015	0.017337
unclassified Xanthomonadaceae	0	0.758084	0.956054	1.71078	1.75924	0.577055	0.379457	0.710656	1.40768
Turicibacter	0.297297	0.101237	0	0.176775	0.541108	3.68731	0.896914	1.87869	0.14461
unclassified Acetobacteraceae	0.108685	0.128226	2.88015	2.68996	1.22052	0.00889419	0	0.416225	0.0440165
Erythromicrobium	3.33908	0.146686	0	0.296867	0.256156	0.149979	0.133464	0.667891	2.17588
Sphingomonas	0.898885	0.138519	0	0.976017	1.21481	0.170519	0.728904	2.32	0.310058
Rheinheimera	0	0.0886283	1.55668	0.0777001	0.018743	0.0277829	0.0130685	4.20432	0.137922
unclassified Burkholderiales_incertae_sedis	0	0.279452	3.71072	0.239762	0.162342	0.137121	1.25423	0.0730278	0.258144
Nocardioides	0.805951	1.50986	0	0.0822852	2.29331	0.316921	0.063482	0.301796	0.507566
Hydrogenophaga	0	0.0136351	0.529396	0.519912	0.018743	0.454716	0.610542	1.72805	1.90319
Truepera	4.20565	0.0272702	0.0183455	0.594372	0.63742	0.00443892	0	0.0638279	0.153952
Hydrogenophilus	1.6368	1.60017	0.0182815	0.242469	0.0911522	0.00798947	1.43976	0.0970404	0
Propionibacterium	0.114716	1.90188	0	0.0772899	0.0511103	0.0519211	1.72133	0.437468	0.00849762
unclassified Bacillales	0.531921	0.307451	0	0.239426	0.196343	1.06358	1.42543	0.500243	0.0702035
Gp6	0.0462256	0.0681756	2.37199	0.665353	0.222307	0.0343529	0	0.395402	0.173576
unclassified Peptostreptococcaceae	0.215734	0.0771608	0	0.086919	0.231524	1.37374	0.367221	0.642687	0.0142766
Dietzia	0.0493097	0.463159	0	0.0159439	0.36432	1.70744	0.0742116	0.102305	0.0670422
Methylobacterium	0.00883392	0.0409054	0	0.227181	2.19256	0.0280456	0.174326	0.104377	0.0624498
Pseudoxanthomonas	0	0.627776	0.0105307	0.839036	0.0131787	0.00829436	0.188578	0.885831	0.0200893
Rubellimicrobium	0.663069	0.00681756	0	1.39244	0.0695753	0.0312185	0.063482	0.0607558	0.0181818
Ornithinimicrobium	0.10615	0.0136351	0	0.167736	0.297192	1.28543	0.349681	0.0529442	0.0272727
Staphylococcus	0.143549	0.716026	0	0.089985	0.171186	0.572396	0.348542	0.150435	0.00577901
Janibacter	0.181484	0.0136351	0	0.00666134	0.0595359	1.10368	0.0321888	0.0128667	0.0720101
unclassified Firmicutes	0.0905385	0.0204527	0.00922509	0.0518718	0.0507733	0.519288	0.385428	0.0950018	0
Acinetobacter	0.0380132	0.0204527	0	0.0626566	0.0209608	0.321197	0.378388	0.304546	0.0727273
unclassified Micrococcaceae	0.0558867	0.00681756	0	0.0486916	0.014728	0.887857	0.0130685	0.0108838	0.00909091
unclassified Polyangiaceae	0	0.0226203	0.34346	0.197401	0.0303841	0.0610425	0.00792393	0.116141	0.192569
Micrococcus	0.0570486	0.00681756	0	0.0396959	0.148896	0.265282	0.208514	0.205747	0.00577901
Novosphingobium	0.255602	0.00681756	0	0.0159439	0.421497	0.0258788	0.0265926	0.00940911	0.0260862
unclassified Acidimicrobiales	0.00883392	0.48793	0.00914077	0.00666134	0	0.120667	0.00793903	0.0405857	0.0181818
unclassified Deltaproteobacteria	0.00883392	0.00681756	0.40582	0.115928	0.0308966	0.0507896	0.034076	0	0.0272727
unclassified Sphingomonadales	0.36016	0	0.027591	0.0163738	0.0121536	0.0176001	0.0634932	0.00940911	0.0339905
Bdellovibrio	0.00883392	0.0577171	0.0196715	0.0191927	0.0390236	0.0103434	0	0.0217675	0.119556
Marinococcus	2.00836	0.368148	0	0.171881	0.0143714	0.00387357	1.74534	2.0343	0
unclassified Clostridiales	0.889896	1.07342	0	0.221005	0.103188	2.85197	0.902966	0.183594	0
Jannaschia	2.3405	0	0.0182815	1.79713	0.0125102	0.0144593	0	0.0642497	0.0357703
Rubrobacter	3.65513	0	0.0274223	0.0679876	0.0131787	0.0207249	0.0186686	0.11475	0
Serinicoccus	1.95712	0.0477229	0	0.101014	0.33383	0	0.0237718	0.348733	0.0181818
unclassified Anaerolineaceae	0.00883392	0.0613581	2.4019	0.210624	0.104071	0.0254221	0.00793903	0	0
Altererythrobacter	0.400292	0	0.039343	0.0159439	1.3323	0.0134661	0	0.34828	0.141895
Aquabacterium	0.262029	1.35174	0	0	0.0527148	0.0206868	0.0107296	0.257709	0.214654
Brachybacterium	0	0.0204527	0	0.0383853	0.0121536	1.10625	0.758385	0.0226976	0.0610453
unclassified Nitrosomonadaceae	0	0.254375	0.435182	0.0685466	0.150017	0.051717	0	0.0613004	0.69623
Thermomonas	0	0.223025	0.371832	0.211237	0.018587	0.00435085	0	0.311418	0.392787
unclassified Cytophagaceae	0.0176678	0	0	0.0422279	0.0197681	0.00870171	1.14897	0.0643362	0.00909091
Brevibacterium	0.0197239	0.00681756	0	0	0.0609292	0.895371	0.166403	0.0772002	0.0148699
Yaniella	0	0.00681756	0	0.027956	0.0165893	0.999718	0.0317108	0.0998978	0.0412979
unclassified Lachnospiraceae	0.00883392	0.021313	0	0.0250627	0.0396119	0.948	0.112472	0.0445516	0
unclassified Planococcaceae	0	0.0384231	0	0.00971251	0.0243072	0.946986	0.0317371	0.0315984	0.0142766
Geobacillus	0.0834835	0.118588	0	0.00797194	0.0790615	0.0041159	0.494657	0.148329	0
Halomonas	0	0.0904814	0	0.00666134	0.0404614	0.475467	0.118539	0.0925608	0.0143102
Streptococcus	0.0518439	0.0323335	0	0.0501253	0.0131787	0.13566	0.264064	0.193001	0
unclassified Microbacteriaceae	0	0.280357	0.00920471	0.019984	0.0165893	0.104227	0.0158479	0.193068	0
Hyphomonas	0	0.0522069	0.0500424	0.0536123	0	0.0672321	0.0237718	0.285668	0.0907552
Aquimonas	0	0.110338	0.0748534	0.0534833	0.00607681	0.0051717	0	0.230322	0.079948
Acidovorax	0	0	0.0369004	0.0243458	0.193403	0.0138734	0.138624	0.0691457	0.037986
unclassified Clostridiaceae_1	0.0675967	0.0362555	0	0.075188	0.0314537	0.101591	0.073756	0.0683021	0
Legionella	0.0197239	0.231807	0.0682396	0.019425	0	0.0173311	0	0.0642497	0.023116
Marmoricola	0.0265018	0.0136351	0	0.0338259	0.0800877	0.112106	0	0.0549271	0.0272727
Raoultella	0.0313	0.0520582	0	0.0125313	0.14169	0.0235998	0.0107296	0.00940911	0
unclassified Intrasporangiaceae	0.00986193	0.00681756	0	0.0226052	0.00829463	0.152788	0.015863	0.00940911	0
Aurantimonas	0.0265018	0	0.00914077	0.0159439	0.00607681	0.0194704	0.111101	0	0.00909091
Ilumatobacter	0	0.0208665	0.00922509	0.0289052	0.00643335	0.0282457	0	0.0326513	0.0148699
Methylibium	0.0384197	6.58716	0	0	0	0.620211	0.365917	1.0271	4.2764
Limnobacter	0.0372578	0.171663	0	0.135523	0	0	1.80898	0.513296	1.05144
Isoptericola	0	0.00681756	0	0	0.0881032	1.79302	0.00793903	0.0355643	0.0288951
unclassified Ruminococcaceae	0.114379	0.00681756	0	0.114079	0	1.3165	0.160554	0.0351425	0
Comamonas	0.475766	0.338908	0	0	0.286672	0.0623868	0.53518	0.0326513	0
Planococcus	0.0362968	0	0	0.00666134	0	0.351488	0.0532153	1.15497	0.0711086
Rhizobacter	0	0.594141	0	0.0660692	0	0.253413	0.0392054	0.176956	0.390808
Planomicrobium	0.00883392	0.0681756	0	0.0473065	0.00607681	0.120822	0	1.02934	0
Gp16	0	0	0.450605	0.111328	0.018587	0.0379921	0	0.0420604	0.0630431
Phenylobacterium	0.298063	0	0.0184502	0	0.0589922	0.0386099	0	0.165647	0.0486425
Luteimonas	0	0.0729406	0	0	0.115661	0.327552	0.0130685	0.0196618	0.0148699
Dokdonella	0	0.0409054	0	0.0877193	0.0790722	0.0155151	0	0.264931	0.0374263
Stenotrophomonas	0.0862279	0.0719983	0	0.0501253	0.029456	0.208159	0.0536481	0	0
Blastococcus	0.0626669	0	0	0.0938416	0.106573	0.0514106	0.0578741	0.0656881	0
Cellvibrio	0	0.00702445	0	0.0364471	0.0262014	0.0297008	0	0.255	0.0494537
unclassified Myxococcales	0	0.00681756	0.0775083	0.0729083	0	0.0633788	0.0499389	0	0.113101
Shinella	0	0.00681756	0.0184094	0.019425	0	0.0103434	0	0.0282273	0.265811
Iamia	0.0186289	0.0165307	0	0.00971251	0	0.270129	0	0.00983091	0.0239608
Bradyrhizobium	0	0	0.0394709	0.0291375	0.0850754	0.0259605	0.136228	0.0294927	0
Armatimonadetes_gp5	0	0	0.169381	0.00971251	0.00607681	0.0155151	0.026137	0	0.0884792
Ideonella	0	0.00681756	0.188861	0.00971251	0.0121536	0	0.0914794	0	0.00577901
unclassified Bacillaceae_2	0.00883392	0	0	0	0.0192555	0.198881	0.0130685	0.0453952	0.00909091
unclassified Moraxellaceae	0.0197239	0.0204527	0	0.0626566	0.00658935	0.00870171	0	0.0128667	0
Chryseobacterium	0.0126711	0.0340878	0	0	0	0.019474	0.0214592	0.0196618	0.00577901
unclassified Acidobacteria	0	0.00681756	0.0457678	0.0239158	0	0.00443892	0.00793903	0	0.0228079
Anoxybacillus	1.80302	2.0437	0	0	0.0668449	0	1.29602	0.0782222	0
Herpetosiphon	0	1.29491	0	0.0637755	0.340041	0.0155151	0	0	0.149048
Pseudonocardia	0.204918	0.189212	0	0	0.147366	0	0	0.0207147	1.23418
Skermanella	0	0	0	0.0424602	0.821168	0.0800207	0.086749	0	0.605328
Simplicispira	0	0	1.33709	0.0582751	0.0638879	0.00936797	0	0	0.057241
Psychrobacter	0.0353357	0.2316	0	0	0	0.121888	0	0.667086	0.0143102
Clostridium_IV	0.118685	0.491142	0	0	0.00607681	0.0123399	0.238421	0	0
Rhodobacter	0	0.629195	0.0828164	0.03885	0	0	0	0.0483109	0.0585782
Georgenia	0	0.0136351	0	0.0133227	0.014884	0.669236	0	0.0979149	0
Amaricoccus	0.114841	0	0	0.429896	0	0.0041159	0	0.0529442	0.00909091
Ohtaekwangia	0	0	0	0.0610253	0	0.0530864	0.223942	0.157992	0.0839204
unclassified Carnobacteriaceae	0	0.00681756	0	0	0.00643335	0.242393	0.232913	0.048431	0
Facklamia	0	0.00681756	0	0	0.0246638	0.279084	0.0914794	0.1158	0
Pelomonas	0	0.0983422	0	0.238095	0	0.0155151	0	0.0389018	0.0421426
TM7_genera_incertae_sedis	0	0.331476	0	0.0159439	0.0204482	0.0194246	0.0448056	0	0
Alishewanella	0.00883392	0.0340878	0	0	0	0.00887784	0.0536481	0.287202	0
Subdivision3_genera_incertae_sedis	0	0	0.271149	0.03885	0.0126662	0	0.0475587	0.00983091	0
Steroidobacter	0	0.0158028	0.0274223	0.289803	0	0.00387357	0	0.0196618	0
Streptomyces	0.108481	0	0	0.0205033	0.0712411	0.1459	0	0.00940911	0
unclassified Porphyromonadaceae	0.00883392	0.0158028	0	0	0.0128667	0.14519	0.151692	0	0
Dongia	0.0727274	0.102263	0.068324	0	0	0	0.0792695	0.0108838	0
unclassified Oxalobacteraceae	0	0	0	0.027397	0.0456129	0.0633494	0.105527	0	0.0492358
Microbacterium	0.0186289	0	0	0.0842978	0.0209608	0.0748576	0	0.092019	0
unclassified Clostridiales_Incertae_Sedis_XI	0	0	0	0	0.0321668	0.119421	0.0522739	0.0643335	0.00909091
Sphingobium	0.177515	0	0	0	0.0491911	0.0148026	0	0.01924	0.011558
Alkanindiges	0	0.0136351	0	0	0.143428	0.0194704	0	0.0410075	0.0537007
Hymenobacter	0.0506842	0	0.00914077	0.00666134	0.0965003	0	0.0871632	0	0
Arthrobacter	0.0265018	0	0	0.0176844	0.114419	0.0759684	0	0	0.00849762
Ochrobactrum	0.0795053	0	0	0.019984	0.0861004	0.0309127	0	0	0.0181818
Tessaracoccus	0	0	0	0.0723692	0.00829463	0.0403854	0.0871632	0	0.00909091
unclassified Rhodospirillales	0	0.0136351	0.0551819	0	0	0.00312266	0.117616	0.0222758	0
Geminicoccus	0	0.00681756	0	0.141605	0.0486145	0.0041159	0	0.00940911	0
Jeotgalibacillus	0	0.0409054	0	0.0333067	0	0.0476421	0	0.0403765	0.0424881
Prevotella	0.0422569	0.00681756	0.00922509	0	0	0.120772	0.0130685	0	0
unclassified Propionibacteriaceae	0	0.0136351	0	0.0125313	0	0.0878232	0.0578327	0	0.00849762
unclassified Nocardioidaceae	0	0	0	0.0159439	0.0204482	0.0898459	0.00792393	0	0.0382711
Bauldia	0.0372578	0	0.082607	0.00797194	0	0	0.0130685	0	0.0200893
Methylocystis	0.00986193	0	0.0381856	0.019425	0	0	0.0653424	0	0.0181818
Roseateles	0.00986193	0.0316056	0.0183659	0	0.0324342	0	0.0522739	0	0
Micromonospora	0.00883392	0.0136351	0	0.0936638	0	0	0.0107296	0	0.00909091
unclassified Pseudonocardiaceae	0.0197239	0	0	0.00797194	0	0.0580511	0.026137	0.0188182	0
Microcella	0.0176678	0	0	0.0847426	0	0	0.0107296	0.0108838	0.00577901
Ornithinicoccus	0.0303389	0	0	0.00666134	0.00829463	0.0643208	0	0	0.00577901
Leucobacter	0	0	0.00920471	0.0250627	0.00829463	0.0516476	0.0158781	0	0
Sediminibacterium	0.0197239	0	0.0197355	0.0239158	0	0.0051717	0	0	0.0312719
unclassified Solirubrobacterales	0	0.00681756	0.00922509	0	0	0.0637997	0.00793903	0	0.00909091
Serratia	0.0126711	0.0545405	0	0	0.00658935	0.00435085	0.0130685	0	0
Enterococcus	0.00883392	0.0204527	0	0	0	0.0177557	0.0214592	0.0222758	0
Singulisphaera	0.0186289	0	0.027591	0	0.00643335	0.00387357	0	0.0108838	0
Aeribacillus	0.703397	0.836109	0	0	0	0	0.48392	0.0376364	0
Atopostipes	0	0	0	0	0.00607681	0.708974	0.612798	0.0351425	0
Marinobacter	0	0.456777	0	0	0	0.25963	0	0.291682	0.017337
Caenimonas	0	0	0	0.00797194	0.70297	0.0206868	0	0	0.27399
Thauera	0	0	0.785566	0.0874126	0.0461255	0	0	0.0226976	0
Salegentibacter	0.119646	0.0477229	0	0	0	0.0285044	0	0.504409	0
Caryophanon	0	0.0474083	0	0	0.00607681	0.637	0.00792393	0	0
Methylosarcina	0	0	0.472252	0.0357989	0.0445878	0	0.0392054	0	0
Nocardia	0.0295858	0.0136351	0	0	0.0121536	0	0.501703	0	0
unclassified Chloroflexi	0	0	0	0.269844	0.20427	0.00435085	0	0	0.00849762
Gp3	0	0	0.425454	0	0	0.0103434	0.00793903	0.00983091	0
Modestobacter	0.122317	0.0110205	0	0	0	0	0.0321888	0.235862	0
unclassified Methylophilaceae	0	0	0	0.265512	0	0.0413736	0	0.0423594	0.0429307
Massilia	0	0	0	0.00971251	0	0.0629265	0.250583	0.0491545	0
Aminobacter	0	0	0	0	0.0121536	0	0.0871632	0.172202	0.0409897
Roseivivax	0.0814274	0.132246	0	0	0	0	0	0.0464481	0.0509857
Parasegetibacter	0.00986193	0	0	0.230306	0.00658935	0	0	0	0.0594833
Loktanella	0	0.0158028	0	0	0	0.0051717	0	0.0983091	0.184229
Stella	0	0	0.198066	0	0	0.0051717	0	0.0294927	0.0169952
Nannocystis	0	0.067861	0	0	0	0.00756158	0.0130685	0	0.154553
unclassified Bacilli	0	0.0204527	0	0	0.00607681	0.140897	0.0578931	0	0
Vasilyevaea	0	0	0	0.0159439	0	0.0147845	0	0.144159	0.0429307
unclassified Alcaligenaceae	0	0	0.0759904	0	0	0.0450259	0	0.0677602	0.0254929
Tissierella	0	0	0	0	0.014884	0.0493608	0.120396	0.0257334	0
Anaerobacter	0.0549926	0.0498906	0	0.0159439	0	0	0.079804	0	0
Sphingosinicella	0	0.00681756	0	0	0	0.0051717	0	0.136225	0.0522962
Nocardiopsis	0	0.00681756	0	0	0	0.139081	0	0.0257334	0.0143102
Aerococcus	0.00883392	0.0545405	0	0	0	0.0829496	0	0.0386001	0
Byssovorax	0	0	0.0790234	0.0485625	0	0	0.0317561	0	0.0143102
Aeromicrobium	0	0	0	0.00797194	0.00607681	0.143346	0.0130685	0	0
Arenimonas	0	0.126422	0.00920471	0	0	0.0041159	0	0.0294927	0
Escherichia_Shigella	0.0197239	0	0	0	0	0.0161164	0.125965	0	0.00577901
unclassified Lactobacillales	0	0.00551025	0	0	0.0165893	0.0759884	0.0681369	0	0
Curvibacter	0	0	0.0183455	0.120754	0	0	0.00793903	0	0.0169952
Inhella	0	0	0.0854509	0.019425	0	0	0	0.0294927	0.0285869
unclassified Cellulomonadaceae	0.0549257	0.0272702	0	0	0	0.00823181	0.0630035	0	0
Planococcaceae_incertae_sedis	0	0	0	0.0133227	0.0262014	0.0849173	0	0.0207147	0
Salinisphaera	0.0265018	0.0340878	0	0.00666134	0	0	0	0.0643335	0
unclassified Veillonellaceae	0	0.00681756	0	0.0125313	0	0.0742788	0.0237981	0	0
Azoarcus	0	0	0.0683879	0.00971251	0	0.00829436	0	0	0.0286205
Algoriphagus	0	0.00681756	0.0197355	0	0	0.00443892	0	0.0786473	0
Serpens	0	0	0	0.00666134	0	0.0703371	0	0.0217675	0.00909091
Schlegelella	0.0391728	0.00681756	0	0.047381	0.00829463	0	0	0	0
Olsenella	0	0.044082	0	0.00797194	0	0.0367876	0	0.0108838	0
Armatimonas_Armatimonadetes_gp1	0.00986193	0	0	0.0239158	0	0.00823181	0.0522739	0	0
unclassified Bacillaceae_1	0	0	0	0.019425	0	0.0377784	0.0158781	0	0.0142766
unclassified Nannocystaceae	0	0	0.0288123	0.03885	0	0.011863	0	0	0.00577901
unclassified Verrucomicrobia	0	0	0	0.0125313	0.0131787	0.0259605	0.0238171	0	0
unclassified Dermatophilaceae	0.0197239	0	0	0	0	0.0137188	0	0.00983091	0.0272727
unclassified Nocardiaceae	0.00883392	0	0	0	0.0329468	0.0191609	0	0	0.00849762
unclassified Rhodospirillaceae	0.0197239	0	0.0184502	0	0	0.00912914	0	0	0.0143102
unclassified Pseudomonadaceae	0	0	0.00922509	0	0	0.0123477	0.0107296	0	0.0169952
unclassified Methylococcaceae	0	0	0.047306	0	0.00658935	0	0	0.973645	0
Thermoanaerobacterium	0.230248	0.401563	0	0	0	0	0.105979	0	0
Oscillibacter	0	0	0	0	0	0.476986	0	0.0900669	0.00849762
Nitriliruptor	0	0	0	0	0	0.503131	0	0.0128667	0.0343659
Jeotgalicoccus	0	0	0	0	0	0.354467	0.152557	0.0257334	0
Nesterenkonia	0	0.0204527	0	0	0	0.412418	0	0	0.00577901
unclassified Chloroflexaceae	0	0	0.0184502	0.332078	0	0	0	0	0.0169952
unclassified Chloroflexi	0	0.0136351	0.0183455	0.289938	0	0	0	0	0
Rhodocytophaga	0.0372578	0	0	0.132451	0.10783	0	0	0	0
Marinospirillum	0	0.00681756	0	0	0	0.00312266	0.249281	0	0
Salinimicrobium	0.114841	0	0	0.0612626	0	0.0661899	0	0	0
Herbaspirillum	0	0	0	0	0.0165893	0.0817552	0.128755	0	0
Hydrogenobacter	0.0942395	0.0158028	0	0	0	0	0.115277	0	0
Kytococcus	0.0591716	0	0	0	0	0	0.0526881	0.0900669	0
unclassified Halomonadaceae	0	0.0158028	0	0	0	0.0277157	0	0.156873	0
Haliscomenobacter	0	0	0	0	0	0.051717	0	0.0688164	0.057241
Idiomarina	0	0.0204527	0	0	0	0.0162139	0	0.133202	0
Caldilinea	0	0	0.139243	0.019425	0	0.00774713	0	0	0
Adhaeribacter	0	0	0	0.0291375	0.0911522	0	0.0429185	0	0
Flavisolibacter	0	0	0	0	0.129303	0.0208878	0	0	0.00849762
unclassified Clostridia	0.00883392	0	0.00920471	0	0	0.122505	0	0	0
Persicitalea	0.0873206	0	0	0	0.0323228	0	0	0	0.0175885
Mesorhizobium	0.0303389	0	0	0.00797194	0.0893433	0	0	0	0
Propionivibrio	0	0.0613581	0.0379531	0	0	0.0051717	0	0	0
unclassified Corynebacteriaceae	0	0	0	0	0.0204482	0.00443892	0	0.0772002	0
Klebsiella	0	0.0474083	0	0	0.0429467	0	0	0.00983091	0
Zavarzinella	0	0	0.0184502	0.0485625	0.0314537	0	0	0	0
unclassified Rhodocyclaceae	0	0	0.068324	0.019425	0	0	0.00793903	0	0
unclassified Clostridiales_Incertae_Sedis_XIII	0.00883392	0	0	0	0	0.0514976	0.0317259	0	0
Agrococcus	0	0	0	0	0	0.0427796	0.0396197	0	0.00909091
Enhydrobacter	0.0493097	0	0	0.0133227	0	0.0240039	0	0	0
unclassified Sphingobacteriaceae	0	0	0	0.00797194	0	0.0571309	0	0	0.0200556
Chitinimonas	0	0	0	0	0	0.0103434	0.026137	0	0.0424881
Nitrobacter	0	0	0	0	0.0280627	0.0051717	0	0	0.0454545
unclassified Coriobacteriaceae	0	0	0	0.00666134	0	0.0434062	0	0	0.0286205
Wenxinia	0.0530035	0	0	0.00797194	0	0	0	0	0.0169952
Rhodococcus	0	0	0	0.00971251	0.00643335	0.0610748	0	0	0
unclassified Cyclobacteriaceae	0	0	0	0.0478316	0	0.00435085	0	0.0196618	0
Blastochloris	0	0	0.036816	0.0291375	0	0.00435085	0	0	0
Burkholderia	0	0	0	0.0125313	0.0451895	0	0.00792393	0	0
Anaerosphaera	0	0	0	0	0.0128667	0.0124906	0	0.0386001	0
Gp17	0	0.00681756	0.00920471	0	0	0	0.0476342	0	0
unclassified Pseudomonadales	0	0	0	0.00971251	0.034028	0.0167866	0	0	0
Caulobacter	0	0	0	0.0212946	0.0263574	0	0	0.0128667	0
unclassified Cystobacteraceae	0	0	0.0315922	0	0	0.00649013	0	0.0196618	0
Rhizomicrobium	0	0	0	0.00797194	0	0.0258585	0	0.0207147	0
Tepidimicrobium	0.0253421	0	0	0.00797194	0	0.0209697	0	0	0
Luteolibacter	0	0	0.0381653	0.00971251	0.00607681	0	0	0	0
Cloacibacterium	0	0	0.0289809	0	0	0.0041159	0.0158781	0	0
Haloferula	0	0.0136351	0	0	0	0.0051717	0	0	0.0266794
Pedobacter	0	0	0	0	0	0.00435085	0	0.0294927	0.011558
Bifidobacterium	0.00883392	0	0	0	0.00607681	0.0300019	0	0	0
Aeromonas	0.0126711	0	0	0	0.0248839	0.00649013	0	0	0
Methylophaga	0	0	0	0	0	0.00823181	0	0.0202929	0.0142766
unclassified Beijerinckiaceae	0	0	0	0.00797194	0.018587	0.0129803	0	0	0
unclassified Flavobacteriales	0	0	0.00920471	0.00971251	0	0.0186581	0	0	0
unclassified Oceanospirillales	0	0	0.00920471	0	0	0	0.00793903	0.0196618	0
unclassified Geodermatophilaceae	0.0275298	0	0	0	0.00607681	0.00312266	0	0	0
Gordonia	0	0	0	0.0125313	0.00607681	0.0105962	0	0	0
Oceanobacillus	0	0	0	0.0125313	0.00643335	0.00870171	0	0	0
Planctomyces	0	0.00681756	0.00922509	0.00971251	0	0	0	0	0
unclassified Caulobacterales	0	0	0	0	0	0.00387357	0.00793903	0.00983091	0
unclassified Brucellaceae	0	0	0	0.00797194	0.00607681	0.00699622	0	0	0
unclassified Rhizobiaceae	0	0.00702445	0	0.00666134	0.00643335	0	0	0	0
Craurococcus	0	0	0	0.00666134	0.00607681	0.00435085	0	0	0
Geothrix	0	2.1505	0.0105307	0	0	0	0	0	0
Bhargavaea	0	0.253471	0	0	0	0.393162	0	0	0
Belnapia	0	0	0	0.118569	0.397183	0	0	0	0
Naxibacter	0	0.505689	0	0	0	0.00312266	0	0	0
unclassified Micromonosporaceae	0	0	0	0.419534	0	0.0431713	0	0	0
Thiobacillus	0	0.343577	0.00920471	0	0	0	0	0	0
unclassified Bacteroidales	0	0	0	0.00797194	0	0.340464	0	0	0
Kaistia	0	0	0.226437	0.0485625	0	0	0	0	0
Dechloromonas	0	0.250389	0.0182815	0	0	0	0	0	0
Salimicrobium	0	0.00681756	0	0	0	0	0	0.257334	0
Alistipes	0	0	0	0	0	0.154278	0.0522739	0	0
Atopococcus	0.158621	0	0	0	0.0313172	0	0	0	0
Anaerovorax	0	0	0	0	0.00643335	0.18309	0	0	0
Solibacillus	0	0	0	0	0	0.14422	0.0419999	0	0
Sulfitobacter	0	0.00681756	0	0	0	0	0	0	0.136304
Rhodopirellula	0	0	0	0	0	0.0494214	0	0	0.089733
Thiocapsa	0	0	0.0920675	0.0291375	0	0	0	0	0
Lactobacillus	0	0	0	0	0	0.0558017	0.063926	0	0
unclassified Pasteurellaceae	0	0.0491711	0	0	0	0.0476425	0	0	0
Chloroflexus	0	0	0.00914077	0.0874126	0	0	0	0	0
Diaphorobacter	0	0.0204527	0	0	0.070709	0	0	0	0
Pontibacter	0	0	0	0.0501253	0	0.0378954	0	0	0
unclassified Neisseriaceae	0	0.0768462	0.00914077	0	0	0	0	0	0
Blastomonas	0	0	0	0	0.0211613	0	0.0630035	0	0
Sporacetigenium	0	0	0	0	0	0.0717046	0	0.00940911	0
Paenibacillus	0	0	0	0.0357989	0	0.0405388	0	0	0
Arcobacter	0	0	0	0	0	0.0041159	0.0713943	0	0
Fervidobacterium	0	0.0272702	0	0	0	0	0.0475962	0	0
Fibrisoma	0	0.0340878	0	0.037594	0	0	0	0	0
Sanguibacter	0	0	0	0.00971251	0	0.0613844	0	0	0
Lactococcus	0	0	0	0.0626566	0.00607681	0	0	0	0
Microvirga	0	0	0	0	0	0.0491931	0	0	0.0181818
SR1_genera_incertae_sedis	0	0	0	0.0501253	0	0	0.0130685	0	0
Chromohalobacter	0	0	0	0	0.00643335	0	0	0.0564546	0
Prauserella	0	0	0	0	0.0193001	0.0435848	0	0	0
Zhihengliuella	0	0	0	0	0	0.0464349	0.0130685	0	0
Guggenheimella	0	0	0	0	0	0.0195427	0.0392054	0	0
Methylotenera	0	0	0	0	0	0	0	0.0453952	0.011558
Enterobacter	0	0	0	0.0133227	0	0	0.0429185	0	0
Pseudofulvimonas	0	0.0474083	0	0	0	0.00855482	0	0	0
Exiguobacterium	0	0.0340878	0	0	0	0.0212341	0	0	0
Vitellibacter	0	0	0	0	0	0.00387357	0	0.0478891	0
unclassified Thermomicrobia	0	0	0.047306	0	0	0.00387357	0	0	0
Vagococcus	0	0	0	0	0	0.0182458	0.0316957	0	0
unclassified Saprospiraceae	0	0	0.00914077	0	0	0	0	0.0393236	0
unclassified Opitutaceae	0	0	0.0197355	0	0	0	0	0	0.0286205
Vampirovibrio	0	0	0.0276753	0.019425	0	0	0	0	0
Gillisia	0	0	0	0.00797194	0	0.0391005	0	0	0
Paenisporosarcina	0	0	0.00920471	0	0	0.0376224	0	0	0
unclassified Nocardiopsaceae	0	0	0	0	0	0.0203916	0	0.0257334	0
Blastopirellula	0	0	0	0	0	0.0193859	0.026137	0	0
Wautersiella	0	0	0	0.037594	0	0.00477829	0	0	0
Hahella	0	0	0	0.0291375	0	0	0	0.0108838	0
Turneriella	0	0	0	0.0291375	0	0.0103434	0	0	0
Hansschlegelia	0	0	0	0	0.0182304	0.0194704	0	0	0
Patulibacter	0	0	0	0	0.00658935	0.0307365	0	0	0
Moraxella	0	0.0280978	0	0	0	0.00887784	0	0	0
Fibrobacter	0.0186289	0	0	0	0	0.017781	0	0	0
Cellulosilyticum	0	0	0	0.00797194	0	0.0283547	0	0	0
Asticcacaulis	0	0.0136351	0	0	0	0	0	0.0217675	0
Spartobacteria_genera_incertae_sedis	0	0	0.00914077	0	0	0	0.0238171	0	0
Sorangium	0	0	0.0197355	0	0	0.0127678	0	0	0
Nitrosospira	0	0	0	0	0.0197681	0.0124284	0	0	0
Sinobaca	0.0186289	0	0	0.0133227	0	0	0	0	0
Proteiniclasticum	0	0	0	0	0	0.0174416	0.0130685	0	0
Ramlibacter	0	0	0	0	0	0.00477829	0	0	0.0254929
Virgibacillus	0	0	0	0	0	0.0158741	0	0	0.0143102
unclassified Rickettsiaceae	0	0	0.00920471	0	0	0.0206868	0	0	0
Anaerovibrio	0	0	0	0	0	0.0215486	0.00793903	0	0
Pedomicrobium	0.0197239	0	0.00914077	0	0	0	0	0	0
Riemerella	0	0	0	0	0.0128667	0	0.0158479	0	0
Prosthecobacter	0	0	0.0184502	0	0	0	0	0.00983091	0
Rhodoplanes	0	0	0.0184502	0.00971251	0	0	0	0	0
Trueperella	0	0	0	0	0	0.00435085	0.0237981	0	0
Planifilum	0	0	0	0	0.00829463	0.0194704	0	0	0
Thermoactinomyces	0	0	0	0	0	0.0129803	0	0	0.0143102
unclassified Dermabacteraceae	0	0	0	0	0	0.0113471	0.0158479	0	0
Solirubrobacter	0	0	0	0	0	0.0190131	0.00792393	0	0
unclassified Clostridiaceae_3	0	0	0	0	0	0.00435085	0	0.0217675	0
Eubacterium	0	0	0	0	0	0.00443892	0.0214592	0	0
Lewinella	0.0176678	0.00681756	0	0	0	0	0	0	0
Marinobacterium	0	0.0158028	0	0	0	0	0.00793903	0	0
Methylophilus	0	0	0	0	0	0.00387357	0	0.0196618	0
unclassified Aurantimonadaceae	0	0.00681756	0	0.0159439	0	0	0	0	0
Methylomonas	0	0	0.0105307	0	0.0121536	0	0	0	0
Emticicia	0	0	0	0	0	0.0051717	0	0	0.017337
Thalassobacillus	0.0176678	0	0	0	0	0.00477829	0	0	0
Porphyromonas	0	0.00551025	0	0	0.0165893	0	0	0	0
Campylobacter	0	0	0	0	0	0.00822442	0.0130685	0	0
Fluviicola	0	0	0	0.00971251	0	0	0	0.00983091	0
Desulfovibrio	0.0126711	0.00681756	0	0	0	0	0	0	0
Sneathia	0.00986193	0	0.00922509	0	0	0	0	0	0
Cytophaga	0	0	0	0	0.0131787	0.0051717	0	0	0
Alloiococcus	0	0	0	0	0	0.00477829	0.0130685	0	0
Cellulosimicrobium	0.00986193	0	0	0	0	0.00790095	0	0	0
unclassified Hyphomonadaceae	0	0.00702445	0	0	0	0	0	0.00983091	0
Mobilicoccus	0	0	0	0.00666134	0	0.00955657	0	0	0
Ralstonia	0	0.00681756	0	0	0	0	0.00792393	0	0
Gulosibacter	0	0	0	0	0.00829463	0.00624532	0	0	0
Rathayibacter	0	0	0	0	0.00643335	0.00790095	0	0	0
unclassified Deinococcaceae	0.00986193	0	0	0	0	0.00312266	0	0	0
Helcococcus	0	0	0	0.00666134	0	0.00435085	0	0	0
Pseudorhodoferax	0	0	0	0	0	0	0	0.344082	0
Erythrobacter	0	0	0	0	0	0	0	0	0.226679
Catenuloplanes	0.204918	0	0	0	0	0	0	0	0
Ottowia	0	0	0	0	0	0	0.203863	0	0
Stappia	0	0.190892	0	0	0	0	0	0	0
Ahrensia	0	0.18539	0	0	0	0	0	0	0
unclassified Prevotellaceae	0	0	0	0	0	0.156577	0	0	0
Joostella	0	0	0	0	0	0.145726	0	0	0
Demequina	0	0	0	0	0	0.115226	0	0	0
unclassified Beutenbergiaceae	0	0	0	0	0	0	0.110935	0	0
Leptonema	0	0	0.0947168	0	0	0	0	0	0
Faecalibacterium	0	0	0	0	0	0.0939638	0	0	0
Henriciella	0	0.0913178	0	0	0	0	0	0	0
Euzebya	0	0.0838796	0	0	0	0	0	0	0
Agromyces	0	0	0	0	0	0.0753189	0	0	0
Fodinicurvata	0	0	0	0	0	0	0	0.0752729	0
Orbus	0	0	0	0	0	0.0718211	0	0	0
Pantoea	0	0	0	0	0	0.0643961	0	0	0
Rhodocista	0	0	0	0	0	0	0.0643777	0	0
Megasphaera	0	0	0	0	0	0	0.0643777	0	0
Saccharopolyspora	0	0	0	0	0	0.0637948	0	0	0
Rudanella	0	0	0	0	0.0635626	0	0	0	0
Allobaculum	0	0	0	0	0	0.0628859	0	0	0
Methylobacillus	0	0	0	0.0626566	0	0	0	0	0
Actinophytocola	0	0.0613581	0	0	0	0	0	0	0
unclassified Cryomorphaceae	0	0	0	0	0	0	0	0.0581418	0
unclassified Ectothiorhodospiraceae	0	0	0	0	0	0	0	0.0579293	0
unclassified Staphylococcaceae	0	0	0	0	0	0.0576883	0	0	0
Succinivibrio	0	0	0	0	0	0.0576812	0	0	0
Gemmobacter	0	0	0.0553506	0	0	0	0	0	0
Rummeliibacillus	0	0	0	0	0	0.05507	0	0	0
unclassified Idiomarinaceae	0	0	0	0	0	0	0	0.0544188	0
Sphingobacterium	0	0	0	0	0	0.0533975	0	0	0
Glycomyces	0	0	0	0	0	0.0532488	0	0	0
Silanimonas	0	0	0	0.0530186	0	0	0	0	0
Marinoscillum	0.0518439	0	0	0	0	0	0	0	0
unclassified Acidobacteria_Gp3_family_incertae_sedis	0.0493097	0	0	0	0	0	0	0	0
Sharpea	0	0	0	0	0	0.0484273	0	0	0
Pseudorhodobacter	0	0.0474083	0	0	0	0	0	0	0
Arenibacter	0	0.0474083	0	0	0	0	0	0	0
Cryptosporangium	0	0	0	0.0466294	0	0	0	0	0
Thermohydrogenium	0.0462256	0	0	0	0	0	0	0	0
Anaerococcus	0	0	0	0	0	0.045937	0	0	0
Marinimicrobium	0	0	0	0	0	0.0437967	0	0	0
Variovorax	0	0	0	0	0.0425377	0	0	0	0
Erysipelotrichaceae_incertae_sedis	0	0	0	0	0	0.0420795	0	0	0
Clostridium_XlVb	0	0	0	0	0	0.0415553	0	0	0
Sutterella	0	0	0	0	0	0.0410792	0	0	0
Owenweeksia	0	0.0409054	0	0	0	0	0	0	0
Aneurinibacillus	0.0394477	0	0	0	0	0	0	0	0
Curtobacterium	0	0	0	0	0	0.0391012	0	0	0
Kineococcus	0	0	0	0	0	0	0	0.0386001	0
Derxia	0	0	0.0380809	0	0	0	0	0	0
Elioraea	0	0	0.0380374	0	0	0	0	0	0
Melissococcus	0.0372578	0	0	0	0	0	0	0	0
Alkalibacterium	0	0	0	0	0	0.0365926	0	0	0
unclassified Aerococcaceae	0	0	0	0	0	0.0344134	0	0	0
Tepidimonas	0	0	0	0	0	0	0.0321888	0	0
Petrobacter	0	0.0316056	0	0	0	0	0	0	0
unclassified Halanaerobiaceae	0	0	0	0	0	0.0305452	0	0	0
Psychrobacillus	0	0	0	0	0	0.0303402	0	0	0
unclassified Chlorobi	0	0	0.0302023	0	0	0	0	0	0
Nubsella	0	0	0	0	0	0	0	0	0.0286205
Bacteroides	0	0	0	0	0	0.0282303	0	0	0
unclassified Erysipelotrichaceae	0	0	0	0	0	0.0278626	0	0	0
Chitinilyticum	0	0	0.0276141	0	0	0	0	0	0
Lachnospiracea_incertae_sedis	0	0	0	0	0	0.0272211	0	0	0
Butyricicoccus	0	0	0	0	0	0.0270141	0	0	0
Saccharibacter	0	0	0	0	0	0	0	0	0.0264279
unclassified Aeromonadaceae	0	0	0	0	0.0263574	0	0	0	0
Segetibacter	0	0	0	0	0	0.0259605	0	0	0
Gracilimonas	0	0	0	0	0	0.0257317	0	0	0
Wandonia	0	0	0	0	0	0	0	0	0.0254929
Tsukamurella	0	0	0	0.0250627	0	0	0	0	0
unclassified Bogoriellaceae	0	0	0	0	0	0.0242034	0	0	0
Solobacterium	0	0	0	0	0	0.0238799	0	0	0
Seohaeicola	0	0	0	0	0	0	0	0	0.023116
Stackebrandtia	0	0	0	0	0	0.0227981	0	0	0
Treponema	0	0	0	0	0	0.0223742	0	0	0
Victivallis	0	0	0	0	0	0.0212903	0	0	0
Myceligenerans	0	0	0	0	0	0.0207572	0	0	0
Aequorivita	0	0	0	0	0	0.0206687	0	0	0
Desemzia	0	0	0	0	0	0.0204985	0	0	0
unclassified Chromatiales	0	0.0204527	0	0	0	0	0	0	0
Mesonia	0	0.0204527	0	0	0	0	0	0	0
Bacteriovorax	0	0.0204527	0	0	0	0	0	0	0
Citricoccus	0	0	0	0	0	0.020087	0	0	0
Ammoniphilus	0	0	0	0	0	0.0198134	0	0	0
Ignavibacterium	0	0	0.0196715	0	0	0	0	0	0
Alkalimonas	0	0	0	0	0	0	0	0.0196618	0
Actinoalloteichus	0	0	0	0	0	0.0194704	0	0	0
Gemella	0.0186289	0	0	0	0	0	0	0	0
Flectobacillus	0.0186289	0	0	0	0	0	0	0	0
Gp1	0	0	0.0184502	0	0	0	0	0	0
Sphaerobacter	0	0	0.0183659	0	0	0	0	0	0
Nitrosomonas	0	0	0.0183659	0	0	0	0	0	0
Paludibacter	0	0	0	0	0	0.0183463	0	0	0
unclassified Chromatiaceae	0	0	0.0182815	0	0	0	0	0	0
Yersinia	0	0	0	0	0	0.0176676	0	0	0
Williamsia	0	0	0	0	0	0.0170962	0	0	0
Kofleria	0	0	0	0.0159439	0	0	0	0	0
Halolactibacillus	0	0	0	0	0	0.0159403	0	0	0
Neisseria	0	0	0	0	0	0	0.0158479	0	0
Parasutterella	0	0	0	0	0	0.0153843	0	0	0
unclassified Promicromonosporaceae	0	0	0	0	0	0.0150351	0	0	0
Gracilibacillus	0	0	0	0	0.014728	0	0	0	0
unclassified Hahellaceae	0	0	0	0	0	0	0	0	0.0143102
Parapedobacter	0	0	0	0	0	0.0136725	0	0	0
unclassified Enterococcaceae	0	0.0136351	0	0	0	0	0	0	0
Brevibacillus	0	0.0136351	0	0	0	0	0	0	0
Frigoribacterium	0	0	0	0	0	0.0134301	0	0	0
Luteibacter	0	0	0	0	0.0131787	0	0	0	0
Parvularcula	0	0	0	0	0	0	0.0130685	0	0
Magnetospirillum	0	0	0	0	0	0	0.0130685	0	0
Ensifer	0	0	0	0	0	0	0.0130685	0	0
Azospirillum	0	0	0	0	0	0	0.0130685	0	0
Alkalibaculum	0	0	0	0	0	0	0.0130685	0	0
Acetobacterium	0	0	0	0	0	0	0.0130685	0	0
Simiduia	0	0	0	0	0	0.0129803	0	0	0
Halobacillus	0	0	0	0	0	0.0129803	0	0	0
Conexibacter	0	0	0	0	0	0.0129803	0	0	0
Silicibacter	0	0	0	0	0	0	0	0.0128667	0
Actinoplanes	0	0	0	0	0	0	0	0.0128667	0
Roseburia	0	0	0	0	0	0.0127514	0	0	0
Polynucleobacter	0.0126711	0	0	0	0	0	0	0	0
unclassified Myxococcaceae	0	0	0	0.0125313	0	0	0	0	0
Vibrio	0	0	0	0	0	0.0125254	0	0	0
Ignatzschineria	0	0	0	0	0	0.0124906	0	0	0
Micropolyspora	0	0	0	0	0	0.0121054	0	0	0
Erysipelothrix	0	0	0	0	0	0.0121054	0	0	0
unclassified Paenibacillaceae_1	0	0	0	0	0	0.012098	0	0	0
Parabacteroides	0	0	0	0	0	0.011863	0	0	0
Smaragdicoccus	0	0.0110205	0	0	0	0	0	0	0
Erwinia	0	0	0	0	0	0.0109291	0	0	0
unclassified Opitutae	0	0	0	0	0	0	0	0.0108838	0
Thiohalomonas	0	0	0	0	0	0	0	0.0108838	0
Saccharomonospora	0	0	0	0	0	0	0	0.0108838	0
unclassified Xanthomonadales	0	0	0	0	0	0	0	0.00983091	0
Schlesneria	0	0	0	0	0	0	0	0.00983091	0
Runella	0	0	0	0	0	0	0	0.00983091	0
Aspromonas	0	0	0	0	0	0	0	0.00983091	0
Leptospira	0	0	0	0.00971251	0	0	0	0	0
Nitrosococcus	0	0	0	0	0	0.00961279	0	0	0
Nosocomiicoccus	0	0	0	0	0	0.00955657	0	0	0
Cellulomonas	0	0	0	0	0	0.00955657	0	0	0
Verrucomicrobium	0	0	0.00922509	0	0	0	0	0	0
Sphaerotilus	0	0	0.00922509	0	0	0	0	0	0
unclassified Glycomycetaceae	0	0	0	0	0	0.00921721	0	0	0
Rothia	0	0	0	0	0	0.00921721	0	0	0
unclassified Helicobacteraceae	0	0	0.00914077	0	0	0	0	0	0
Marinicella	0	0	0	0	0	0.00912914	0	0	0
unclassified Puniceicoccaceae	0	0	0	0	0	0	0	0	0.00909091
unclassified Streptomycetaceae	0	0	0	0	0	0.00889419	0	0	0
unclassified Methylobacteriaceae	0	0	0	0	0	0.00887784	0	0	0
unclassified Jiangellaceae	0	0	0	0	0	0.00887784	0	0	0
Desulfosporosinus	0	0	0	0	0	0.00887784	0	0	0
unclassified Deinococci	0.00883392	0	0	0	0	0	0	0	0
Mahella	0.00883392	0	0	0	0	0	0	0	0
unclassified Lentisphaeria	0	0	0	0	0	0.00878977	0	0	0
unclassified Verrucomicrobiaceae	0	0	0	0	0	0.00870171	0	0	0
Sporobacter	0	0	0	0	0	0.00870171	0	0	0
Saccharothrix	0	0	0	0	0	0.00870171	0	0	0
Subdoligranulum	0	0	0	0	0	0.00865185	0	0	0
Mycoplasma	0	0	0	0	0	0	0	0	0.00849762
Blautia	0	0	0	0	0	0.00846676	0	0	0
Pseudoclavibacter	0	0	0	0	0	0.00831249	0	0	0
Pseudaminobacter	0	0	0	0	0	0.00831249	0	0	0
Elusimicrobium	0	0	0	0	0	0.00831249	0	0	0
Ureibacillus	0	0	0	0	0.00829463	0	0	0	0
Actinotalea	0	0	0	0	0.00829463	0	0	0	0
unclassified Succinivibrionaceae	0	0	0	0	0	0.00823181	0	0	0
Clostridium_XVIII	0	0	0	0	0	0.00823181	0	0	0
Acholeplasma	0	0	0	0	0	0.00823181	0	0	0
unclassified Fusobacteriaceae	0	0	0	0	0	0.00798947	0	0	0
Thermobifida	0	0	0	0	0	0.00798947	0	0	0
Sedimentibacter	0	0	0	0	0	0.00790095	0	0	0
unclassified Thermomonosporaceae	0	0	0	0	0	0.00774713	0	0	0
unclassified Clostridiaceae_2	0	0	0	0	0	0.00774713	0	0	0
Rickettsia	0	0	0	0	0	0.00774713	0	0	0
Ruminococcus	0	0	0	0	0	0.00723856	0	0	0
Anaeroplasma	0	0	0	0	0	0.00723856	0	0	0
unclassified Mycobacteriaceae	0	0.00681756	0	0	0	0	0	0	0
Proteocatella	0	0.00681756	0	0	0	0	0	0	0
Calditerrivibrio	0	0.00681756	0	0	0	0	0	0	0
Anaerobaculum	0	0.00681756	0	0	0	0	0	0	0
Aciditerrimonas	0	0.00681756	0	0	0	0	0	0	0
Roseococcus	0	0	0	0.00666134	0	0	0	0	0
Marinilactibacillus	0	0	0	0.00666134	0	0	0	0	0
Fibrella	0	0	0	0.00666134	0	0	0	0	0
Dolosigranulum	0	0	0	0.00666134	0	0	0	0	0
Aquincola	0	0	0	0.00666134	0	0	0	0	0
Solimonas	0	0	0	0	0.00658935	0	0	0	0
Piscicoccus	0	0	0	0	0.00658935	0	0	0	0
Labrenzia	0	0	0	0	0.00658935	0	0	0	0
Actinomadura	0	0	0	0	0.00658935	0	0	0	0
Microlunatus	0	0	0	0	0	0.00649013	0	0	0
Desulfomonile	0	0	0	0	0.00643335	0	0	0	0
Citrobacter	0	0	0	0	0.00643335	0	0	0	0
Spirosoma	0	0	0	0	0.00607681	0	0	0	0
Labrys	0	0	0	0	0.00607681	0	0	0	0
Mesoplasma	0	0	0	0	0	0	0	0	0.00577901
Cupriavidus	0	0	0	0	0	0	0	0	0.00577901
Bartonella	0	0.00551025	0	0	0	0	0	0	0
unclassified Syntrophobacteraceae	0	0	0	0	0	0.00477829	0	0	0
unclassified Epsilonproteobacteria	0	0	0	0	0	0.00477829	0	0	0
Proteiniborus	0	0	0	0	0	0.00477829	0	0	0
Pelagibius	0	0	0	0	0	0.00477829	0	0	0
Pectobacterium	0	0	0	0	0	0.00477829	0	0	0
Catenibacterium	0	0	0	0	0	0.00477829	0	0	0
unclassified Ruaniaceae	0	0	0	0	0	0.00443892	0	0	0
Syntrophococcus	0	0	0	0	0	0.00443892	0	0	0
Pelagicoccus	0	0	0	0	0	0.00443892	0	0	0
Oxalicibacterium	0	0	0	0	0	0.00443892	0	0	0
Myroides	0	0	0	0	0	0.00443892	0	0	0
Lentibacillus	0	0	0	0	0	0.00443892	0	0	0
Enterorhabdus	0	0	0	0	0	0.00443892	0	0	0
Cystobacter	0	0	0	0	0	0.00443892	0	0	0
Azospira	0	0	0	0	0	0.00443892	0	0	0
Allisonella	0	0	0	0	0	0.00443892	0	0	0
Alkalibacter	0	0	0	0	0	0.00443892	0	0	0
unclassified Rikenellaceae	0	0	0	0	0	0.00435085	0	0	0
Salmonella	0	0	0	0	0	0.00435085	0	0	0
Piscibacillus	0	0	0	0	0	0.00435085	0	0	0
Mogibacterium	0	0	0	0	0	0.00435085	0	0	0
Chthonomonas_Armatimonadetes_gp3	0	0	0	0	0	0.00435085	0	0	0
Alysiella	0	0	0	0	0	0.00435085	0	0	0
unclassified Piscirickettsiaceae	0	0	0	0	0	0.0041159	0	0	0
unclassified Desulfobulbaceae	0	0	0	0	0	0.0041159	0	0	0
Pontibaca	0	0	0	0	0	0.0041159	0	0	0
Polaromonas	0	0	0	0	0	0.0041159	0	0	0
Plantibacter	0	0	0	0	0	0.0041159	0	0	0
Phascolarctobacterium	0	0	0	0	0	0.0041159	0	0	0
Mannheimia	0	0	0	0	0	0.0041159	0	0	0
Garciella	0	0	0	0	0	0.0041159	0	0	0
Coraliomargarita	0	0	0	0	0	0.0041159	0	0	0
Anaeromyxobacter	0	0	0	0	0	0.0041159	0	0	0
Alkaliphilus	0	0	0	0	0	0.0041159	0	0	0
Thermaerobacter	0	0	0	0	0	0.00387357	0	0	0
Terribacillus	0	0	0	0	0	0.00387357	0	0	0
Pseudoflavonifractor	0	0	0	0	0	0.00387357	0	0	0
Paenochrobactrum	0	0	0	0	0	0.00387357	0	0	0
Haloactinopolyspora	0	0	0	0	0	0.00387357	0	0	0
Haliea	0	0	0	0	0	0.00387357	0	0	0
Globicatella	0	0	0	0	0	0.00387357	0	0	0
Dyadobacter	0	0	0	0	0	0.00387357	0	0	0
Dorea	0	0	0	0	0	0.00387357	0	0	0
Dethiobacter	0	0	0	0	0	0.00387357	0	0	0
Coprobacillus	0	0	0	0	0	0.00387357	0	0	0
Allokutzneria	0	0	0	0	0	0.00387357	0	0	0
unclassified Clostridiales_Incertae_Sedis_XII	0	0	0	0	0	0.00312266	0	0	0
Thermicanus	0	0	0	0	0	0.00312266	0	0	0
Shimazuella	0	0	0	0	0	0.00312266	0	0	0
Paenalcaligenes	0	0	0	0	0	0.00312266	0	0	0
Macrococcus	0	0	0	0	0	0.00312266	0	0	0
Kushneria	0	0	0	0	0	0.00312266	0	0	0
Dysgonomonas	0	0	0	0	0	0.00312266	0	0	0
Arsenicicoccus	0	0	0	0	0	0.00312266	0	0	0
Xanthomonas	0	0	0	0	0	0	0	0	0
Ureaplasma	0	0	0	0	0	0	0	0	0
unclassified Xanthobacteraceae	0	0	0	0	0	0	0	0	0
unclassified Sutterellaceae	0	0	0	0	0	0	0	0	0
unclassified Streptococcaceae	0	0	0	0	0	0	0	0	0
unclassified Spirochaetales	0	0	0	0	0	0	0	0	0
unclassified Leuconostocaceae	0	0	0	0	0	0	0	0	0
unclassified Leptotrichiaceae	0	0	0	0	0	0	0	0	0
unclassified Lactobacillaceae	0	0	0	0	0	0	0	0	0
unclassified Hydrogenophilaceae	0	0	0	0	0	0	0	0	0
unclassified Fusobacteriales	0	0	0	0	0	0	0	0	0
unclassified Campylobacteraceae	0	0	0	0	0	0	0	0	0
unclassified Actinomycetaceae	0	0	0	0	0	0	0	0	0
Turicella	0	0	0	0	0	0	0	0	0
Trichococcus	0	0	0	0	0	0	0	0	0
Thiothrix	0	0	0	0	0	0	0	0	0
Thermus	0	0	0	0	0	0	0	0	0
Terrimonas	0	0	0	0	0	0	0	0	0
Streptobacillus	0	0	0	0	0	0	0	0	0
Sporanaerobacter	0	0	0	0	0	0	0	0	0
Sebaldella	0	0	0	0	0	0	0	0	0
Rubritepida	0	0	0	0	0	0	0	0	0
Quadrisphaera	0	0	0	0	0	0	0	0	0
Proteiniphilum	0	0	0	0	0	0	0	0	0
Phycicoccus	0	0	0	0	0	0	0	0	0
Perlucidibaca	0	0	0	0	0	0	0	0	0
Peptostreptococcus	0	0	0	0	0	0	0	0	0
Peptostreptococcaceae_incertae_sedis	0	0	0	0	0	0	0	0	0
Peptoniphilus	0	0	0	0	0	0	0	0	0
Pasteurella	0	0	0	0	0	0	0	0	0
Parvimonas	0	0	0	0	0	0	0	0	0
Paraprevotella	0	0	0	0	0	0	0	0	0
Paraeggerthella	0	0	0	0	0	0	0	0	0
Orientia	0	0	0	0	0	0	0	0	0
Negativicoccus	0	0	0	0	0	0	0	0	0
Nakamurella	0	0	0	0	0	0	0	0	0
Limnohabitans	0	0	0	0	0	0	0	0	0
Leptotrichia	0	0	0	0	0	0	0	0	0
Lacticigenium	0	0	0	0	0	0	0	0	0
Kingella	0	0	0	0	0	0	0	0	0
Histophilus	0	0	0	0	0	0	0	0	0
Haemophilus	0	0	0	0	0	0	0	0	0
Haematobacter	0	0	0	0	0	0	0	0	0
Granulicatella	0	0	0	0	0	0	0	0	0
Fusobacterium	0	0	0	0	0	0	0	0	0
Fusibacter	0	0	0	0	0	0	0	0	0
Fructobacillus	0	0	0	0	0	0	0	0	0
Friedmanniella	0	0	0	0	0	0	0	0	0
Finegoldia	0	0	0	0	0	0	0	0	0
Filifactor	0	0	0	0	0	0	0	0	0
Empedobacter	0	0	0	0	0	0	0	0	0
Dialister	0	0	0	0	0	0	0	0	0
Dermabacter	0	0	0	0	0	0	0	0	0
Delftia	0	0	0	0	0	0	0	0	0
Daeguia	0	0	0	0	0	0	0	0	0
Coxiella	0	0	0	0	0	0	0	0	0
Conchiformibius	0	0	0	0	0	0	0	0	0
Clostridium_XIX	0	0	0	0	0	0	0	0	0
Capnocytophaga	0	0	0	0	0	0	0	0	0
Buttiauxella	0	0	0	0	0	0	0	0	0
Atopobium	0	0	0	0	0	0	0	0	0
Anaplasma	0	0	0	0	0	0	0	0	0
Anaerofustis	0	0	0	0	0	0	0	0	0
Anaerofilum	0	0	0	0	0	0	0	0	0
Akkermansia	0	0	0	0	0	0	0	0	0
Actinomyces	0	0	0	0	0	0	0	0	0
Actinobacillus	0	0	0	0	0	0	0	0	0
Achromobacter	0	0	0	0	0	0	0	0	0
Acetobacter	0	0	0	0	0	0	0	0	0
